# Supplementary material for: Ge-Gen-Qin-Lian decoction alleviates the symptoms of type 2 diabetes mellitus with inflammatory bowel disease via regulating the AGE-RAGE pathway
Source: BMC Complement Med Ther. 2024 Jun 10;24:225. doi: 10.1186/s12906-024-04526-x (PMC11163797; doi:10.1186/s12906-024-04526-x)
Supplement: Supplementary file 4 — Additional file 4: File S2: Herb-compoents-targets [file 12906_2024_4526_MOESM4_ESM.xlsx]

## Sheet: Gegen
Active component	Protein name	Gene name
formononetin	Nitric oxide synthase, inducible	NOS2
	Prostaglandin G/H synthase 1	PTGS1
	Muscarinic acetylcholine receptor M1	CHRM1
	Estrogen receptor	ESR1
	Androgen receptor	AR
	Peroxisome proliferator activated receptor gamma	PPARG
	Prostaglandin G/H synthase 2	PTGS2
	Retinoic acid receptor RXR-alpha	RXRA
	CGMP-inhibited 3',5'-cyclic phosphodiesterase A	PDE3A
	Alpha-1A adrenergic receptor	ADRA1D
	Sodium-dependent dopamine transporter	SLC6A3
	Beta-2 adrenergic receptor	ADRB2
	Sodium-dependent serotonin transporter	SLC6A4
	Estrogen receptor beta	ESR2
	Dipeptidyl peptidase IV	DPP4
	Mitogen-activated protein kinase 14	MAPK14
	Glycogen synthase kinase-3 beta	GSK3B
	Heat shock protein HSP 90	HSP90AA1
	Cell division protein kinase 2	CDK2
	Amine oxidase [flavin-containing] B	MAOB
	Serine/threonine-protein kinase Chk1	CHEK1
	Trypsin-1	PRSS1
	Cyclin-A2	CCNA2
	Calmodulin	CALM3
	cAMP-dependent protein kinase inhibitor alpha	PKIA
	Thrombin	SERPIND1
	Nitric-oxide synthase, endothelial	NOS3
	Acetylcholinesterase	ACHE
	Beta-lactamase	LACTBL1
	Transcription factor AP-1	JUN
	Peroxisome proliferator-activated receptor gamma	PPARG
	Interleukin-4	IL4
	NAD-dependent deacetylase sirtuin-1	SIRT1
	ATP synthase subunit beta, mitochondrial	ATP5F1B
	NADH-ubiquinone oxidoreductase chain 6	MT-ND6
beta-sitosterol	Progesterone receptor	PGR
	Nuclear receptor coactivator 2	NCOA2
	Prostaglandin G/H synthase 1	PTGS1
	Prostaglandin G/H synthase 2	PTGS2
	Heat shock protein HSP 90	HSP90AA1
	Potassium voltage-gated channel subfamily H member 2	KCNH2
	Dopamine D1 receptor	DRD1
	Muscarinic acetylcholine receptor M3	CHRM3
	Muscarinic acetylcholine receptor M1	CHRM1
	Sodium channel protein type 5 subunit alpha	SCN5A
	Muscarinic acetylcholine receptor M4	CHRM4
	CGMP-inhibited 3',5'-cyclic phosphodiesterase A	PDE3A
	5-hydroxytryptamine 2A receptor	HTR2A
	Alpha-1A adrenergic receptor	ADRA1D
	Muscarinic acetylcholine receptor M2	CHRM2
	Alpha-1B adrenergic receptor	ADRA1B
	Beta-2 adrenergic receptor	ADRB2
	Neuronal acetylcholine receptor subunit alpha-2	CHRNA2
	Sodium-dependent serotonin transporter	SLC6A4
	Mu-type opioid receptor	OPRM1
	Gamma-aminobutyric acid receptor subunit alpha-1	GABRA1
	Apoptosis regulator Bcl-2	BCL2
	Apoptosis regulator BAX	BAX
	Caspase-9	CASP9
	Transcription factor AP-1	JUN
	Caspase-3	CASP3
	Caspase-8	CASP8
	Protein kinase C alpha type	PRKCA
	Transforming growth factor beta-1	TGFB1
	Serum paraoxonase/arylesterase 1	PON1
	Microtubule-associated protein 2	MAP2
3'-Methoxydaidzein	Nitric oxide synthase, inducible	NOS2
	Prostaglandin G/H synthase 1	PTGS1
	Estrogen receptor	ESR1
	Androgen receptor	AR
	Peroxisome proliferator activated receptor gamma	PPARG
	Prostaglandin G/H synthase 2	PTGS2
	Retinoic acid receptor RXR-alpha	RXRA
	Estrogen receptor beta	ESR2
	Mitogen-activated protein kinase 14	MAPK14
	Glycogen synthase kinase-3 beta	GSK3B
	Heat shock protein HSP 90	HSP90AA1
	Cell division protein kinase 2	CDK2
	Serine/threonine-protein kinase Chk1	CHEK1
	Trypsin-1	PRSS1
	Cyclin-A2	CCNA2
	Nuclear receptor coactivator 1	NCOA1
	Calmodulin	CALM3
	DNA topoisomerase II	TOP2B

## Sheet: Huanglian
Active component	Protein name	Gene name
berberine	Nitric oxide synthase, inducible	NOS2
	Prostaglandin G/H synthase 1	PTGS1
	Potassium voltage-gated channel subfamily H member 2	KCNH2
	Estrogen receptor	ESR1
	Androgen receptor	AR
	Sodium channel protein type 5 subunit alpha	SCN5A
	Coagulation factor Xa	F7
	Prostaglandin G/H synthase 2	PTGS2
	Nitric-oxide synthase, endothelial	NOS3
	Retinoic acid receptor RXR-alpha	RXRA
	Beta-2 adrenergic receptor	ADRB2
	Heat shock protein HSP 90	HSP90AA1
	Trypsin-1	PRSS1
	Nuclear receptor coactivator 2	NCOA2
	cAMP and cAMP-inhibited cGMP 3',5'-cyclic phosphodiesterase 10A	PDE10A
	Calmodulin	CALM3
berberrubine	Nitric oxide synthase, inducible	NOS2
	Prostaglandin G/H synthase 1	PTGS1
	Potassium voltage-gated channel subfamily H member 2	KCNH2
	Estrogen receptor	ESR1
	Androgen receptor	AR
	Sodium channel protein type 5 subunit alpha	SCN5A
	Prostaglandin G/H synthase 2	PTGS2
	Nitric-oxide synthase, endothelial	NOS3
	Retinoic acid receptor RXR-alpha	RXRA
	Trypsin-1	PRSS1
	Nuclear receptor coactivator 2	NCOA2
	Calmodulin	CALM3
epiberberine	Nitric oxide synthase, inducible	NOS2
	Potassium voltage-gated channel subfamily H member 2	KCNH2
	Estrogen receptor	ESR1
	Androgen receptor	AR
	Prostaglandin G/H synthase 2	PTGS2
	Nitric-oxide synthase, endothelial	NOS3
	Retinoic acid receptor RXR-alpha	RXRA
	Trypsin-1	PRSS1
	Nuclear receptor coactivator 2	NCOA2
	Cardiac arrhythmias	RYR2
	Brain injury	SYNGAP1
	Breast cancer	BEX2
	Neurodegenerative diseases	TARDBP
(R)-Canadine	Prostaglandin G/H synthase 1	PTGS1
	Muscarinic acetylcholine receptor M3	CHRM3
	Potassium voltage-gated channel subfamily H member 2	KCNH2
	Muscarinic acetylcholine receptor M1	CHRM1
	Sodium channel protein type 5 subunit alpha	SCN5A
	Coagulation factor Xa	F7
	Muscarinic acetylcholine receptor M5	CHRM5
	Prostaglandin G/H synthase 2	PTGS2
	5-hydroxytryptamine receptor 3A	HTR3A
	Alpha-2C adrenergic receptor	ADRA2C
	Muscarinic acetylcholine receptor M4	CHRM4
	Delta-type opioid receptor	OPRD1
	5-hydroxytryptamine 2A receptor	HTR2A
	5-hydroxytryptamine 2C receptor	HTR2C
	Alpha-1B adrenergic receptor	ADRA1B
	Sodium-dependent dopamine transporter	SLC6A3
	Beta-2 adrenergic receptor	ADRB2
	Alpha-1D adrenergic receptor	ADRA1D
	Sodium-dependent serotonin transporter	SLC6A4
	Mu-type opioid receptor	OPRM1
	Heat shock protein HSP 90	HSP90AA1
	cAMP and cAMP-inhibited cGMP 3',5'-cyclic phosphodiesterase 10A	PDE10A
	Calmodulin	CALM3
	Dopamine D1 receptor	DRD1
	D(1B) dopamine receptor	DRD5
	Retinoic acid receptor RXR-alpha	RXRA
	Sodium-dependent noradrenaline transporter	SLC6A2
	Alpha-1A adrenergic receptor	ADRA1D
	Muscarinic acetylcholine receptor M2	CHRM2
Berlambine	Nitric oxide synthase, inducible	NOS2
	Prostaglandin G/H synthase 1	PTGS1
	Muscarinic acetylcholine receptor M3	CHRM3
	Potassium voltage-gated channel subfamily H member 2	KCNH2
	Androgen receptor	AR
	Sodium channel protein type 5 subunit alpha	SCN5A
	Coagulation factor Xa	F7
	Prostaglandin G/H synthase 2	PTGS2
	Nitric-oxide synthase, endothelial	NOS3
	Coagulation factor VII	F7
	Retinoic acid receptor RXR-alpha	RXRA
	Alpha-1B adrenergic receptor	ADRA1B
	Beta-2 adrenergic receptor	ADRB2
	Alpha-1D adrenergic receptor	ADRA1D
	Heat shock protein HSP 90	HSP90AA1
	Trypsin-1	PRSS1
	Nuclear receptor coactivator 2	NCOA2
	Calmodulin	CALM3
Corchoroside A_qt	Mineralocorticoid receptor	NR3C2
	Nuclear receptor coactivator 2	NCOA2
Magnograndiolide	Gamma-aminobutyric acid receptor subunit alpha-1	GABRA1
	Glutamate receptor 2	GRIA2
palmatine	Nitric oxide synthase, inducible	NOS2
	Prostaglandin G/H synthase 1	PTGS1
	Potassium voltage-gated channel subfamily H member 2	KCNH2
	Estrogen receptor	ESR1
	Androgen receptor	AR
	Sodium channel protein type 5 subunit alpha	SCN5A
	Prostaglandin G/H synthase 2	PTGS2
	Nitric-oxide synthase, endothelial	NOS3
	Retinoic acid receptor RXR-alpha	RXRA
	Beta-2 adrenergic receptor	ADRB2
	Estrogen receptor beta	ESR2
	Heat shock protein HSP 90	HSP90AA1
	Trypsin-1	PRSS1
	Nuclear receptor coactivator 2	NCOA2
	Calmodulin	CALM3
	Cell division protein kinase 2	CDK2
	Coagulation factor VII	F7
	Prostaglandin G/H synthase 1	PTGS1
	Androgen receptor	AR
	Peroxisome proliferator activated receptor gamma	PPARG
quercetin	Prostaglandin G/H synthase 2	PTGS2
	Heat shock protein HSP 90	HSP90AA1
	Nuclear receptor coactivator 2	NCOA2
	Dipeptidyl peptidase IV	DPP4
	Aldose reductase	AKR1B1
	Trypsin-1	PRSS1
	DNA topoisomerase II	TOP2B
	Thrombin	SERPIND1
	Potassium voltage-gated channel subfamily H member 2	KCNH2
	Sodium channel protein type 5 subunit alpha	SCN5A
	Coagulation factor Xa	F7
	Beta-2 adrenergic receptor	ADRB2
	Stromelysin-1	MMP3
	Coagulation factor VII	F7
	Nitric-oxide synthase, endothelial	NOS3
	Retinoic acid receptor RXR-alpha	RXRA
	Acetylcholinesterase	ACHE
	Gamma-aminobutyric acid receptor subunit alpha-1	GABRA1
	Amine oxidase [flavin-containing] B	MAOB
	Transcription factor p65	RELA
	Epidermal growth factor receptor	EGFR
	RAC-alpha serine/threonine-protein kinase	AKT1
	Vascular endothelial growth factor A	VEGFC
	G1/S-specific cyclin-D1	CCND1
	Apoptosis regulator Bcl-2	BCL2
	Bcl-2-like protein 1	BCL2L1
	Proto-oncogene c-Fos	FOS
	Cyclin-dependent kinase inhibitor 1	CDKN1A
	Eukaryotic translation initiation factor 6	EIF6
	Apoptosis regulator BAX	BAX
	Caspase-9	CASP9
	Urokinase-type plasminogen activator	PLAU
	72 kDa type IV collagenase	MMP2
	Matrix metalloproteinase-9	MMP9
	Mitogen-activated protein kinase 1	MAPK1
	Interleukin-10	IL10
	Pro-epidermal growth factor	EGF
	Retinoblastoma-associated protein	RB1
	Tumor necrosis factor	TNF
	Transcription factor AP-1	JUN
	Interleukin-6	IL6
	Activator of 90 kDa heat shock protein ATPase homolog 1	AHSA1
	Caspase-3	CASP3
	Cellular tumor antigen p53	TP53
	ETS domain-containing protein Elk-1	ELK1
	NF-kappa-B inhibitor alpha	NFKBIA
	NADPH--cytochrome P450 reductase	POR
	Ornithine decarboxylase	ODC1
	Xanthine dehydrogenase/oxidase	XDH
	Caspase-8	CASP8
	DNA topoisomerase 1	TOP1
	Superoxide dismutase [Cu-Zn]	SOD1
	Protein kinase C alpha type	PRKCA
	Interstitial collagenase	MMP1
	Hypoxia-inducible factor 1-alpha	HIF1A
	Signal transducer and activator of transcription 1-alpha/beta	STAT1
	Protein CBFA2T1	RUNX1T1
	Cell division control protein 2 homolog	CDK1
	78 kDa glucose-regulated protein	HSPA5
	Receptor tyrosine-protein kinase erbB-2	ERBB2
	Peroxisome proliferator-activated receptor gamma	PPARG
	Acetyl-CoA carboxylase 1	ACACA
	Heme oxygenase 1	HMOX1
	Cytochrome P450 3A4	CYP3A4
	Cytochrome P450 1A2	CYP1A2
	Caveolin-1	CAV1
	Myc proto-oncogene protein	MYC
	Tissue factor	F3
	Gap junction alpha-1 protein	GJA1
	Cytochrome P450 1A1	CYP1A1
	Intercellular adhesion molecule 1	ICAM1
	Interleukin-1 beta	IL1B
	C-C motif chemokine 2	CCL2
	E-selectin	SELE
	Vascular cell adhesion protein 1	VCAM1
	Prostaglandin E2 receptor EP3 subtype	PTGER3
	Interleukin-8	CXCL8
	Protein kinase C beta type	PRKCB
	Baculoviral IAP repeat-containing protein 5	BIRC5
	Dual oxidase 2	DUOX2
	Nitric oxide synthase, endothelial	NOS3
	Heat shock protein beta-1	HSPB1
	Transforming growth factor beta-1	TGFB1
	Estrogen sulfotransferase	SULT1E1
	Maltase-glucoamylase, intestinal	MGAM
	Interleukin-2	IL2
	Nuclear receptor subfamily 1 group I member 2	NR1I2
	Cytochrome P450 1B1	CYP1B1
	G2/mitotic-specific cyclin-B1	CCNB1
	Tissue-type plasminogen activator	PLAT
	Thrombomodulin	THBD
	Plasminogen activator inhibitor 1	SERPINE1
	Collagen alpha-1(I) chain	COL1A1
	Interferon gamma	IFNG
	Arachidonate 5-lipoxygenase	ALOX5
	Interleukin-1 alpha	IL1A
	Myeloperoxidase	MPO
	DNA topoisomerase 2-alpha	TOP2A
	Neutrophil cytosol factor 1	NCF1
	ATP-binding cassette sub-family G member 2	ABCG2
	Hyaluronan synthase 2	HAS2
	Glutathione S-transferase P	GSTP1
	Nuclear factor erythroid 2-related factor 2	NFE2L2
	NAD(P)H dehydrogenase [quinone] 1	NQO1
	Poly [ADP-ribose] polymerase 1	PARP1
	Aryl hydrocarbon receptor	AHR
	26S proteasome non-ATPase regulatory subunit 3	PSMD3
	Solute carrier family 2, facilitated glucose transporter member 4	SLC2A4
	Collagen alpha-1(III) chain	COL3A1
	C-X-C motif chemokine 11	CXCL11
	C-X-C motif chemokine 2	CXCL2
	DDB1- and CUL4-associated factor 5	DCAF5
	Nuclear receptor subfamily 1 group I member 3	NR1I3
	Serine/threonine-protein kinase Chk2	CHEK2
	Insulin receptor	INSR
	Claudin-4	CLDN4
	Peroxisome proliferator-activated receptor alpha	PPARA
	Peroxisome proliferator-activated receptor delta	PPARD
	Heat shock factor protein 1	HSF1
	C-reactive protein	CRP
	C-X-C motif chemokine 10	CXCL10
	Inhibitor of nuclear factor kappa-B kinase subunit alpha	CHUK
	Osteopontin	SPP1
	Runt-related transcription factor 2	RUNX2
	Ras association domain-containing protein 1	RASSF1
	Transcription factor E2F1	E2F1
	Transcription factor E2F2	E2F2
	Prostatic acid phosphatase	ACPP
	Cathepsin D	CTSD
	Insulin-like growth factor-binding protein 3	IGFBP3
	CD40 ligand	CD40LG
	Interferon regulatory factor 1	IRF1
	Receptor tyrosine-protein kinase erbB-3	ERBB3
	Serum paraoxonase/arylesterase 1	PON1
	Type I iodothyronine deiodinase	DIO1
	Procollagen C-endopeptidase enhancer 1	PCOLCE
	Puromycin-sensitive aminopeptidase	NPEPPS
	Hexokinase-2	HK2
	Homeobox protein Nkx-3.1	NKX3-1
	Ras GTPase-activating protein 1	RASA1
	Glutathione S-transferase Mu 1	GSTM1
	Glutathione S-transferase Mu 2	GSTM2
coptisine	Nitric oxide synthase, inducible	NOS2
	Prostaglandin G/H synthase 1	PTGS1
	Potassium voltage-gated channel subfamily H member 2	KCNH2
	Estrogen receptor	ESR1
	Androgen receptor	AR
	Sodium channel protein type 5 subunit alpha	SCN5A
	Prostaglandin G/H synthase 2	PTGS2
	Nitric-oxide synthase, endothelial	NOS3
	Trypsin-1	PRSS1
Worenine	Nitric oxide synthase, inducible	NOS2
	Prostaglandin G/H synthase 1	PTGS1
	Estrogen receptor	ESR1
	Androgen receptor	AR
	Prostaglandin G/H synthase 2	PTGS2
	Serine/threonine-protein kinase Chk1	CHEK1

## Sheet: Huangqin
Active component	Protein name	Gene name
acacetin	Nitric oxide synthase, inducible	NOS2
	Prostaglandin G/H synthase 1	PTGS1
	Androgen receptor	AR
	Prostaglandin G/H synthase 2	PTGS2
	Dipeptidyl peptidase IV	DPP4
	Heat shock protein HSP 90	HSP90AA1
	Cell division protein kinase 2	CDK2
	Trypsin-1	PRSS1
	Nuclear receptor coactivator 2	NCOA2
	Nuclear receptor coactivator 1	NCOA1
	Calmodulin	CALM3
	Serine/threonine-protein kinase Chk1	CHEK1
	Beta-2 adrenergic receptor	ADRB2
	CGMP-inhibited 3',5'-cyclic phosphodiesterase A	PDE3A
	Transcription factor p65	RELA
	Apoptosis regulator Bcl-2	BCL2
	Cyclin-dependent kinase inhibitor 1	CDKN1A
	Apoptosis regulator BAX	BAX
	Caspase-3	CASP3
	Cellular tumor antigen p53	TP53
	Caspase-8	CASP8
	Fatty acid synthase	FASN
	Tumor necrosis factor ligand superfamily member 6	FASLG
	Cytochrome P450 19A1	CYP19A1
wogonin	Nitric oxide synthase, inducible	NOS2
	Prostaglandin G/H synthase 1	PTGS1
	Estrogen receptor	ESR1
	Androgen receptor	AR
	Sodium channel protein type 5 subunit alpha	SCN5A
	Peroxisome proliferator activated receptor gamma	PPARG
	Prostaglandin G/H synthase 2	PTGS2
	Retinoic acid receptor RXR-alpha	RXRA
	CGMP-inhibited 3',5'-cyclic phosphodiesterase A	PDE3A
	Dipeptidyl peptidase IV	DPP4
	Mitogen-activated protein kinase 14	MAPK14
	Glycogen synthase kinase-3 beta	GSK3B
	Heat shock protein HSP 90	HSP90AA1
	Cell division protein kinase 2	CDK2
	Serine/threonine-protein kinase Chk1	CHEK1
	Trypsin-1	PRSS1
	Calmodulin	CALM3
	Beta-2 adrenergic receptor	ADRB2
	Gamma-aminobutyric acid receptor subunit alpha-1	GABRA1
	Transcription factor p65	RELA
	RAC-alpha serine/threonine-protein kinase	AKT1
	G1/S-specific cyclin-D1	CCND1
	Apoptosis regulator Bcl-2	BCL2
	Cyclin-dependent kinase inhibitor 1	CDKN1A
	Eukaryotic translation initiation factor 6	EIF6
	Apoptosis regulator BAX	BAX
	Caspase-9	CASP9
	Vascular endothelial growth factor receptor 2	KDR
	Tumor necrosis factor	TNF
	Transcription factor AP-1	JUN
	Interleukin-6	IL6
	Activator of 90 kDa heat shock protein ATPase homolog 1	AHSA1
	Caspase-3	CASP3
	Cellular tumor antigen p53	TP53
	Bcl-2-binding component 3	BBC3
	Telomerase protein component 1	TEP1
	Interstitial collagenase	MMP1
	C-C motif chemokine 2	CCL2
	Protein kinase C delta type	PRKCD
	Prostaglandin E2 receptor EP3 subtype	PTGER3
	Fibronectin	FN1
	Interleukin-8	CXCL8
	Induced myeloid leukemia cell differentiation protein Mcl-1	MCL1
(2R)-7-hydroxy-5-methoxy-2-phenylchroman-4-one	Prostaglandin G/H synthase 1	PTGS1
	Dopamine D1 receptor	DRD1
	Muscarinic acetylcholine receptor M3	CHRM3
	Muscarinic acetylcholine receptor M1	CHRM1
	Estrogen receptor	ESR1
	Sodium channel protein type 5 subunit alpha	SCN5A
	Prostaglandin G/H synthase 2	PTGS2
	Retinoic acid receptor RXR-alpha	RXRA
	CGMP-inhibited 3',5'-cyclic phosphodiesterase A	PDE3A
	Alpha-1A adrenergic receptor	ADRA1D
	Alpha-1B adrenergic receptor	ADRA1B
	Sodium-dependent dopamine transporter	SLC6A3
	Beta-2 adrenergic receptor	ADRB2
	Sodium-dependent serotonin transporter	SLC6A4
	Gamma-aminobutyric acid receptor subunit alpha-1	GABRA1
	Heat shock protein HSP 90	HSP90AA1
	cAMP-dependent protein kinase inhibitor alpha	PKIA
	Amine oxidase [flavin-containing] B	MAOB
	Calmodulin	CALM3
baicalein	Prostaglandin G/H synthase 1	PTGS1
	Androgen receptor	AR
	Prostaglandin G/H synthase 2	PTGS2
	Heat shock protein HSP 90	HSP90AA1
	Dipeptidyl peptidase IV	DPP4
	CGMP-inhibited 3',5'-cyclic phosphodiesterase A	PDE3A
	Trypsin-1	PRSS1
	Nuclear receptor coactivator 2	NCOA2
	Nuclear receptor coactivator 1	NCOA1
	Calmodulin	CALM3
	Transcription factor p65	RELA
	RAC-alpha serine/threonine-protein kinase	AKT1
	Vascular endothelial growth factor A	VEGFC
	Apoptosis regulator Bcl-2	BCL2
	Proto-oncogene c-Fos	FOS
	Apoptosis regulator BAX	BAX
	Matrix metalloproteinase-9	MMP9
	Caspase-3	CASP3
	Cellular tumor antigen p53	TP53
	Hypoxia-inducible factor 1-alpha	HIF1A
	Fos-related antigen 1	FOSL1
	Fos-related antigen 2	FOSL2
	Cell division control protein 2 homolog	CDK1
	G2/mitotic-specific cyclin-B1	CCNB1
	Myeloperoxidase	MPO
	Aryl hydrocarbon receptor	AHR
	Insulin-like growth factor II	IGF2
	Cytochrome c	CYCS
	Arachidonate 12-lipoxygenase, 12S-type	ALOX12
	Nuclear factor of activated T-cells, cytoplasmic 1	NFATC1
	Tudor domain-containing protein 7	TDRD7
	Egl nine homolog 1	EGLN1
	NADPH oxidase 5	NOX5
	Fatty acid-binding protein, epidermal	FABP5
	Apolipoprotein D	APOD
5,7,2,5-tetrahydroxy-8,6-dimethoxyflavone	Nitric oxide synthase, inducible	NOS2
	Thrombin	SERPIND1
	Androgen receptor	AR
	Coagulation factor Xa	F7
	Prostaglandin G/H synthase 2	PTGS2
	DNA topoisomerase II	TOP2B
	Dipeptidyl peptidase IV	DPP4
	Glycogen phosphorylase, muscle form	PYGM
	Heat shock protein HSP 90	HSP90AA1
	Trypsin-1	PRSS1
	Nuclear receptor coactivator 2	NCOA2
Carthamidin	Prostaglandin G/H synthase 1	PTGS1
	Prostaglandin G/H synthase 2	PTGS2
	Heat shock protein HSP 90	HSP90AA1
Eriodyctiol (flavanone)	Prostaglandin G/H synthase 1	PTGS1
	Prostaglandin G/H synthase 2	PTGS2
	Heat shock protein HSP 90	HSP90AA1
	Nuclear receptor coactivator 2	NCOA2
	Glycogen phosphorylase, muscle form	PYGM
	Calmodulin	CALM3
Salvigenin	Nitric oxide synthase, inducible	NOS2
	Prostaglandin G/H synthase 1	PTGS1
	Thrombin	SERPIND1
	Sodium channel protein type 5 subunit alpha	SCN5A
	Coagulation factor Xa	F7
	Prostaglandin G/H synthase 2	PTGS2
	Nitric-oxide synthase, endothelial	NOS3
	Retinoic acid receptor RXR-alpha	RXRA
	Acetylcholinesterase	ACHE
	Alpha-1B adrenergic receptor	ADRA1B
	Beta-2 adrenergic receptor	ADRB2
	Dipeptidyl peptidase IV	DPP4
	Heat shock protein HSP 90	HSP90AA1
	Trypsin-1	PRSS1
	Nuclear receptor coactivator 2	NCOA2
	Calmodulin	CALM3
	Coagulation factor VII	F7
5,2',6'-Trihydroxy-7,8-dimethoxyflavone	Nitric oxide synthase, inducible	NOS2
	Prostaglandin G/H synthase 1	PTGS1
	Androgen receptor	AR
	Sodium channel protein type 5 subunit alpha	SCN5A
	Coagulation factor Xa	F7
	Prostaglandin G/H synthase 2	PTGS2
	DNA topoisomerase II	TOP2B
	Estrogen receptor beta	ESR2
	Dipeptidyl peptidase IV	DPP4
	Heat shock protein HSP 90	HSP90AA1
	Cell division protein kinase 2	CDK2
	Serine/threonine-protein kinase Chk1	CHEK1
	Trypsin-1	PRSS1
	Nuclear receptor coactivator 2	NCOA2
	Calmodulin	CALM3
5,7,2',6'-Tetrahydroxyflavone	Prostaglandin G/H synthase 1	PTGS1
	Androgen receptor	AR
	Prostaglandin G/H synthase 2	PTGS2
	Dipeptidyl peptidase IV	DPP4
	Heat shock protein HSP 90	HSP90AA1
Skullcapflavone II	Nitric oxide synthase, inducible	NOS2
	Prostaglandin G/H synthase 1	PTGS1
	Thrombin	SERPIND1
	Potassium voltage-gated channel subfamily H member 2	KCNH2
	Androgen receptor	AR
	Sodium channel protein type 5 subunit alpha	SCN5A
	Coagulation factor Xa	F7
	Prostaglandin G/H synthase 2	PTGS2
	Nitric-oxide synthase, endothelial	NOS3
	Coagulation factor VII	F7
	Vascular endothelial growth factor receptor 2	KDR
	DNA topoisomerase II	TOP2B
	Dipeptidyl peptidase IV	DPP4
	Heat shock protein HSP 90	HSP90AA1
	Trypsin-1	PRSS1
	Nuclear receptor coactivator 2	NCOA2
	Nuclear receptor coactivator 1	NCOA1
	Calmodulin	CALM3
oroxylin a	Nitric oxide synthase, inducible	NOS2
	Prostaglandin G/H synthase 1	PTGS1
	Androgen receptor	AR
	Sodium channel protein type 5 subunit alpha	SCN5A
	Prostaglandin G/H synthase 2	PTGS2
	Retinoic acid receptor RXR-alpha	RXRA
	CGMP-inhibited 3',5'-cyclic phosphodiesterase A	PDE3A
	Alpha-1B adrenergic receptor	ADRA1B
	Beta-2 adrenergic receptor	ADRB2
	Dipeptidyl peptidase IV	DPP4
	Heat shock protein HSP 90	HSP90AA1
	Trypsin-1	PRSS1
	Nuclear receptor coactivator 1	NCOA1
	Calmodulin	CALM3
	Nuclear receptor coactivator 2	NCOA2
	cAMP-dependent protein kinase inhibitor alpha	PKIA
	Apoptosis regulator Bcl-2	BCL2
	Interleukin-6	IL6
	Caspase-3	CASP3
	Cell division control protein 2 homolog	CDK1
	Cytochrome P450 1A2	CYP1A2
	G2/mitotic-specific cyclin-B1	CCNB1
	Cell division protein kinase 7	CDK7
	Cytochrome P450 2C9	CYP2C9
Panicolin	Nitric oxide synthase, inducible	NOS2
	Prostaglandin G/H synthase 1	PTGS1
	Androgen receptor	AR
	Sodium channel protein type 5 subunit alpha	SCN5A
	Prostaglandin G/H synthase 2	PTGS2
	Estrogen receptor beta	ESR2
	Dipeptidyl peptidase IV	DPP4
	Heat shock protein HSP 90	HSP90AA1
	Cell division protein kinase 2	CDK2
	Serine/threonine-protein kinase Chk1	CHEK1
	Trypsin-1	PRSS1
	Calmodulin	CALM3
	Nuclear receptor coactivator 1	NCOA1
5,7,4'-Trihydroxy-8-methoxyflavone	Nitric oxide synthase, inducible	NOS2
	Prostaglandin G/H synthase 1	PTGS1
	Estrogen receptor	ESR1
	Androgen receptor	AR
	Peroxisome proliferator activated receptor gamma	PPARG
	Prostaglandin G/H synthase 2	PTGS2
	Dipeptidyl peptidase IV	DPP4
	Glycogen phosphorylase, muscle form	PYGM
	Mitogen-activated protein kinase 14	MAPK14
	Glycogen synthase kinase-3 beta	GSK3B
	Heat shock protein HSP 90	HSP90AA1
	Cell division protein kinase 2	CDK2
	Serine/threonine-protein kinase Chk1	CHEK1
	Trypsin-1	PRSS1
	Nuclear receptor coactivator 2	NCOA2
	Calmodulin	CALM3
NEOBAICALEIN	Nitric oxide synthase, inducible	NOS2
	Thrombin	SERPIND1
	Potassium voltage-gated channel subfamily H member 2	KCNH2
	Estrogen receptor	ESR1
	Androgen receptor	AR
	Sodium channel protein type 5 subunit alpha	SCN5A
	Peroxisome proliferator activated receptor gamma	PPARG
	Coagulation factor Xa	F7
	Prostaglandin G/H synthase 2	PTGS2
	Coagulation factor VII	F7
	DNA topoisomerase II	TOP2B
	Estrogen receptor beta	ESR2
	Dipeptidyl peptidase IV	DPP4
	Glycogen phosphorylase, muscle form	PYGM
	Glycogen synthase kinase-3 beta	GSK3B
	Heat shock protein HSP 90	HSP90AA1
	Serine/threonine-protein kinase Chk1	CHEK1
	Trypsin-1	PRSS1
	Nuclear receptor coactivator 2	NCOA2
	Calmodulin	CALM3
DIHYDROOROXYLIN	Prostaglandin G/H synthase 1	PTGS1
	Sodium channel protein type 5 subunit alpha	SCN5A
	Prostaglandin G/H synthase 2	PTGS2
	Retinoic acid receptor RXR-alpha	RXRA
	CGMP-inhibited 3',5'-cyclic phosphodiesterase A	PDE3A
	Alpha-1B adrenergic receptor	ADRA1B
	Beta-2 adrenergic receptor	ADRB2
	Heat shock protein HSP 90	HSP90AA1
	Calmodulin	CALM3
	Nuclear receptor coactivator 1	NCOA1
beta-sitosterol	Progesterone receptor	PGR
	Nuclear receptor coactivator 2	NCOA2
	Prostaglandin G/H synthase 1	PTGS1
	Prostaglandin G/H synthase 2	PTGS2
	Heat shock protein HSP 90	HSP90AA1
	Potassium voltage-gated channel subfamily H member 2	KCNH2
	Dopamine D1 receptor	DRD1
	Muscarinic acetylcholine receptor M3	CHRM3
	Muscarinic acetylcholine receptor M1	CHRM1
	Sodium channel protein type 5 subunit alpha	SCN5A
	Muscarinic acetylcholine receptor M4	CHRM4
	CGMP-inhibited 3',5'-cyclic phosphodiesterase A	PDE3A
	5-hydroxytryptamine 2A receptor	HTR2A
	Alpha-1A adrenergic receptor	ADRA1D
	Muscarinic acetylcholine receptor M2	CHRM2
	Alpha-1B adrenergic receptor	ADRA1B
	Beta-2 adrenergic receptor	ADRB2
	Neuronal acetylcholine receptor subunit alpha-2	CHRNA2
	Sodium-dependent serotonin transporter	SLC6A4
	Mu-type opioid receptor	OPRM1
	Gamma-aminobutyric acid receptor subunit alpha-1	GABRA1
	Apoptosis regulator Bcl-2	BCL2
	Apoptosis regulator BAX	BAX
	Caspase-9	CASP9
	Transcription factor AP-1	JUN
	Caspase-3	CASP3
	Caspase-8	CASP8
	Protein kinase C alpha type	PRKCA
	Transforming growth factor beta-1	TGFB1
	Serum paraoxonase/arylesterase 1	PON1
	Microtubule-associated protein 2	MAP2
Norwogonin	Nitric oxide synthase, inducible	NOS2
	Prostaglandin G/H synthase 1	PTGS1
	Androgen receptor	AR
	Peroxisome proliferator activated receptor gamma	PPARG
	Prostaglandin G/H synthase 2	PTGS2
	CGMP-inhibited 3',5'-cyclic phosphodiesterase A	PDE3A
	Dipeptidyl peptidase IV	DPP4
	Heat shock protein HSP 90	HSP90AA1
	Cell division protein kinase 2	CDK2
	Serine/threonine-protein kinase Chk1	CHEK1
5,2'-Dihydroxy-6,7,8-trimethoxyflavone	Nitric oxide synthase, inducible	NOS2
	Prostaglandin G/H synthase 1	PTGS1
	Thrombin	SERPIND1
	Potassium voltage-gated channel subfamily H member 2	KCNH2
	Androgen receptor	AR
	Sodium channel protein type 5 subunit alpha	SCN5A
	Coagulation factor Xa	F7
	Prostaglandin G/H synthase 2	PTGS2
	Nitric-oxide synthase, endothelial	NOS3
	Coagulation factor VII	F7
	DNA topoisomerase II	TOP2B
	Estrogen receptor beta	ESR2
	Dipeptidyl peptidase IV	DPP4
	Peroxisome proliferator activated receptor delta	PPARD
	Heat shock protein HSP 90	HSP90AA1
	Trypsin-1	PRSS1
	Nuclear receptor coactivator 2	NCOA2
	Calmodulin	CALM3
	Vascular endothelial growth factor receptor 2	KDR
	Nuclear receptor coactivator 1	NCOA1
ent-Epicatechin	Prostaglandin G/H synthase 1	PTGS1
	Estrogen receptor	ESR1
	Prostaglandin G/H synthase 2	PTGS2
	Heat shock protein HSP 90	HSP90AA1
	Beta-lactamase	LACTBL1
Stigmasterol	Progesterone receptor	PGR
	Mineralocorticoid receptor	NR3C2
	Nuclear receptor coactivator 2	NCOA2
	Alcohol dehydrogenase 1C	ADH1C
	Retinoic acid receptor RXR-alpha	RXRA
	Nuclear receptor coactivator 1	NCOA1
	Prostaglandin G/H synthase 1	PTGS1
	Prostaglandin G/H synthase 2	PTGS2
	Alpha-2A adrenergic receptor	ADRA2A
	Sodium-dependent noradrenaline transporter	SLC6A2
	Sodium-dependent dopamine transporter	SLC6A3
	Beta-2 adrenergic receptor	ADRB2
	Aldose reductase	AKR1B1
	Urokinase-type plasminogen activator	PLAU
	Leukotriene A-4 hydrolase	LTA4H
	Amine oxidase [flavin-containing] B	MAOB
	Amine oxidase [flavin-containing] A	MAOA
	Chymotrypsinogen B	CTRB1
	Muscarinic acetylcholine receptor M3	CHRM3
	Muscarinic acetylcholine receptor M1	CHRM1
	Beta-1 adrenergic receptor	ADRB1
	Sodium channel protein type 5 subunit alpha	SCN5A
	5-hydroxytryptamine 2A receptor	HTR2A
	Alpha-1A adrenergic receptor	ADRA1D
	Muscarinic acetylcholine receptor M2	CHRM2
	Alpha-1B adrenergic receptor	ADRA1B
	Gamma-aminobutyric acid receptor subunit alpha-1	GABRA1
coptisine	Nitric oxide synthase, inducible	NOS2
	Prostaglandin G/H synthase 1	PTGS1
	Potassium voltage-gated channel subfamily H member 2	KCNH2
	Estrogen receptor	ESR1
	Androgen receptor	AR
	Sodium channel protein type 5 subunit alpha	SCN5A
	Prostaglandin G/H synthase 2	PTGS2
	Nitric-oxide synthase, endothelial	NOS3
	Trypsin-1	PRSS1
bis[(2S)-2-ethylhexyl] benzene-1,2-dicarboxylate	Sodium channel protein type 5 subunit alpha	SCN5A
Diop	Beta-2 adrenergic receptor	ADRB2
	Muscarinic acetylcholine receptor M3	CHRM3
epiberberine	Nitric oxide synthase, inducible	NOS2
	Potassium voltage-gated channel subfamily H member 2	KCNH2
	Estrogen receptor	ESR1
	Androgen receptor	AR
	Prostaglandin G/H synthase 2	PTGS2
	Nitric-oxide synthase, endothelial	NOS3
	Retinoic acid receptor RXR-alpha	RXRA
	Trypsin-1	PRSS1
	Nuclear receptor coactivator 2	NCOA2
Moslosooflavone	cAMP and cAMP-inhibited cGMP 3',5'-cyclic phosphodiesterase 10A	PDE10A
	Nitric oxide synthase, inducible	NOS2
	Prostaglandin G/H synthase 1	PTGS1
	Thrombin	SERPIND1
	Androgen receptor	AR
	Sodium channel protein type 5 subunit alpha	SCN5A
	Peroxisome proliferator activated receptor gamma	PPARG
	Prostaglandin G/H synthase 2	PTGS2
	Retinoic acid receptor RXR-alpha	RXRA
	Estrogen receptor beta	ESR2
	Gamma-aminobutyric acid receptor subunit alpha-1	GABRA1
	Dipeptidyl peptidase IV	DPP4
	Mitogen-activated protein kinase 14	MAPK14
	Glycogen synthase kinase-3 beta	GSK3B
	Heat shock protein HSP 90	HSP90AA1
	Cell division protein kinase 2	CDK2
	Serine/threonine-protein kinase Chk1	CHEK1
	Trypsin-1	PRSS1
	Nuclear receptor coactivator 1	NCOA1
	Calmodulin	CALM3
	Alpha-1B adrenergic receptor	ADRA1B
	Beta-2 adrenergic receptor	ADRB2
11,13-Eicosadienoic acid, methyl ester	Nuclear receptor coactivator 2	NCOA2
5,7,4'-trihydroxy-6-methoxyflavanone	Prostaglandin G/H synthase 1	PTGS1
	Prostaglandin G/H synthase 2	PTGS2
	Carbonic anhydrase II	CA2
	Heat shock protein HSP 90	HSP90AA1
	Calmodulin	CALM3
5,7,4'-trihydroxy-8-methoxyflavanone	Prostaglandin G/H synthase 1	PTGS1
	Prostaglandin G/H synthase 2	PTGS2
	Carbonic anhydrase II	CA2
	Heat shock protein HSP 90	HSP90AA1
rivularin	Nitric oxide synthase, inducible	NOS2
	Prostaglandin G/H synthase 1	PTGS1
	Thrombin	SERPIND1
	Potassium voltage-gated channel subfamily H member 2	KCNH2
	Androgen receptor	AR
	Sodium channel protein type 5 subunit alpha	SCN5A
	Coagulation factor Xa	F7
	Prostaglandin G/H synthase 2	PTGS2
	Nitric-oxide synthase, endothelial	NOS3
	Carbonic anhydrase II	CA2
	Coagulation factor VII	F7
	Vascular endothelial growth factor receptor 2	KDR
	Retinoic acid receptor RXR-alpha	RXRA
	DNA topoisomerase II	TOP2B
	Estrogen receptor beta	ESR2
	Dipeptidyl peptidase IV	DPP4
	Heat shock protein HSP 90	HSP90AA1
	Trypsin-1	PRSS1
	Nuclear receptor coactivator 2	NCOA2
	Nuclear receptor coactivator 1	NCOA1
	Calmodulin	CALM3

## Sheet: Gancao
Active component	Protein name	Gene name
Inermine	Prostaglandin G/H synthase 1	PTGS1
	Muscarinic acetylcholine receptor M3	CHRM3
	Sodium channel protein type 5 subunit alpha	SCN5A
	Prostaglandin G/H synthase 2	PTGS2
	5-hydroxytryptamine receptor 3A	HTR3A
	Retinoic acid receptor RXR-alpha	RXRA
	Alpha-1B adrenergic receptor	ADRA1B
	Alpha-1D adrenergic receptor	ADRA1D
	Trypsin-1	PRSS1
	Calmodulin	CALM3
	Muscarinic acetylcholine receptor M1	CHRM1
	Beta-2 adrenergic receptor	ADRB2
	Mu-type opioid receptor	OPRM1
	Heat shock protein HSP 90	HSP90AA1
DFV	Prostaglandin G/H synthase 1	PTGS1
	Estrogen receptor	ESR1
	Prostaglandin G/H synthase 2	PTGS2
	Retinoic acid receptor RXR-alpha	RXRA
	Beta-2 adrenergic receptor	ADRB2
	Heat shock protein HSP 90	HSP90AA1
	Beta-lactamase	LACTBL1
	Amine oxidase [flavin-containing] B	MAOB
	Sodium-dependent serotonin transporter	SLC6A4
	cAMP-dependent protein kinase inhibitor alpha	PKIA
Mairin	Progesterone receptor	PGR
Jaranol	Nitric oxide synthase, inducible	NOS2
	Prostaglandin G/H synthase 1	PTGS1
	Androgen receptor	AR
	Sodium channel protein type 5 subunit alpha	SCN5A
	Prostaglandin G/H synthase 2	PTGS2
	Estrogen receptor beta	ESR2
	Dipeptidyl peptidase IV	DPP4
	Heat shock protein HSP 90	HSP90AA1
	Cell division protein kinase 2	CDK2
	Serine/threonine-protein kinase Chk1	CHEK1
	Trypsin-1	PRSS1
	Nuclear receptor coactivator 2	NCOA2
	Calmodulin	CALM3
Medicarpin	Nitric oxide synthase, inducible	NOS2
	Prostaglandin G/H synthase 1	PTGS1
	Dopamine D1 receptor	DRD1
	Muscarinic acetylcholine receptor M3	CHRM3
	Muscarinic acetylcholine receptor M1	CHRM1
	Estrogen receptor	ESR1
	Sodium channel protein type 5 subunit alpha	SCN5A
	Muscarinic acetylcholine receptor M5	CHRM5
	Prostaglandin G/H synthase 2	PTGS2
	Muscarinic acetylcholine receptor M4	CHRM4
	Retinoic acid receptor RXR-alpha	RXRA
	5-hydroxytryptamine 2A receptor	HTR2A
	Alpha-1A adrenergic receptor	ADRA1D
	Muscarinic acetylcholine receptor M2	CHRM2
	Alpha-1B adrenergic receptor	ADRA1B
	Sodium-dependent dopamine transporter	SLC6A3
	Beta-2 adrenergic receptor	ADRB2
	Sodium-dependent serotonin transporter	SLC6A4
	Mu-type opioid receptor	OPRM1
	Estrogen receptor beta	ESR2
	Dipeptidyl peptidase IV	DPP4
	Mitogen-activated protein kinase 10	MAP3K10
	Heat shock protein HSP 90	HSP90AA1
	Cell division protein kinase 2	CDK2
	Trypsin-1	PRSS1
	Cyclin-A2	CCNA2
	Calmodulin	CALM3
	Delta-type opioid receptor	OPRD1
	CGMP-inhibited 3',5'-cyclic phosphodiesterase A	PDE3A
	Alpha-1D adrenergic receptor	ADRA1D
Glycyrol	Nitric oxide synthase, inducible	NOS2
	Estrogen receptor	ESR1
	Peroxisome proliferator activated receptor gamma	PPARG
	Prostaglandin G/H synthase 2	PTGS2
	Vascular endothelial growth factor receptor 2	KDR
	Mitogen-activated protein kinase 14	MAPK14
	Glycogen synthase kinase-3 beta	GSK3B
	Serine/threonine-protein kinase Chk1	CHEK1
	Cyclin-A2	CCNA2
	Thrombin	SERPIND1
isorhamnetin	Nitric oxide synthase, inducible	NOS2
	Prostaglandin G/H synthase 1	PTGS1
	Estrogen receptor	ESR1
	Androgen receptor	AR
	Peroxisome proliferator activated receptor gamma	PPARG
	Prostaglandin G/H synthase 2	PTGS2
	Estrogen receptor beta	ESR2
	Dipeptidyl peptidase IV	DPP4
	Mitogen-activated protein kinase 14	MAPK14
	Glycogen synthase kinase-3 beta	GSK3B
	Heat shock protein HSP 90	HSP90AA1
	Cell division protein kinase 2	CDK2
	Trypsin-1	PRSS1
	Cyclin-A2	CCNA2
	Nuclear receptor coactivator 2	NCOA2
	Calmodulin	CALM3
	Glycogen phosphorylase, muscle form	PYGM
	Peroxisome proliferator activated receptor delta	PPARD
	Serine/threonine-protein kinase Chk1	CHEK1
	Aldose reductase	AKR1B1
	Nuclear receptor coactivator 1	NCOA1
	Coagulation factor VII	F7
	Thrombin	SERPIND1
	Nitric-oxide synthase, endothelial	NOS3
	Acetylcholinesterase	ACHE
	Gamma-aminobutyric acid receptor subunit alpha-1	GABRA1
	Amine oxidase [flavin-containing] B	MAOB
	Glutamate receptor 2	GRIA2
	Transcription factor p65	RELA
	Xanthine dehydrogenase/oxidase	XDH
	Neutrophil cytosol factor 1	NCF1
	Oxidized low-density lipoprotein receptor 1	OLR1
sitosterol	Progesterone receptor	PGR
	Nuclear receptor coactivator 2	NCOA2
	Mineralocorticoid receptor	NR3C2
Lupiwighteone	Nitric oxide synthase, inducible	NOS2
	Thrombin	SERPIND1
	Estrogen receptor	ESR1
	Androgen receptor	AR
	Sodium channel protein type 5 subunit alpha	SCN5A
	Peroxisome proliferator activated receptor gamma	PPARG
	Coagulation factor Xa	F7
	Prostaglandin G/H synthase 2	PTGS2
	DNA topoisomerase II	TOP2B
	Estrogen receptor beta	ESR2
	Dipeptidyl peptidase IV	DPP4
	Mitogen-activated protein kinase 14	MAPK14
	Glycogen synthase kinase-3 beta	GSK3B
	Heat shock protein HSP 90	HSP90AA1
	Cell division protein kinase 2	CDK2
	Serine/threonine-protein kinase Chk1	CHEK1
	Trypsin-1	PRSS1
	Cyclin-A2	CCNA2
	Nuclear receptor coactivator 2	NCOA2
	Calmodulin	CALM3
7-Methoxy-2-methyl isoflavone	Nitric oxide synthase, inducible	NOS2
	Prostaglandin G/H synthase 1	PTGS1
	Dopamine D1 receptor	DRD1
	Muscarinic acetylcholine receptor M3	CHRM3
	Thrombin	SERPIND1
	Muscarinic acetylcholine receptor M1	CHRM1
	Estrogen receptor	ESR1
	Androgen receptor	AR
	Beta-1 adrenergic receptor	ADRB1
	Sodium channel protein type 5 subunit alpha	SCN5A
	Peroxisome proliferator activated receptor gamma	PPARG
	Prostaglandin G/H synthase 2	PTGS2
	Retinoic acid receptor RXR-alpha	RXRA
	Acetylcholinesterase	ACHE
	CGMP-inhibited 3',5'-cyclic phosphodiesterase A	PDE3A
	Alpha-1B adrenergic receptor	ADRA1B
	Sodium-dependent dopamine transporter	SLC6A3
	Beta-2 adrenergic receptor	ADRB2
	Alpha-1D adrenergic receptor	ADRA1D
	Sodium-dependent serotonin transporter	SLC6A4
	Estrogen receptor beta	ESR2
	Gamma-aminobutyric acid receptor subunit alpha-1	GABRA1
	Dipeptidyl peptidase IV	DPP4
	Mitogen-activated protein kinase 14	MAPK14
	Glycogen synthase kinase-3 beta	GSK3B
	Heat shock protein HSP 90	HSP90AA1
	Cell division protein kinase 2	CDK2
	Leukotriene A-4 hydrolase	LTA4H
	Amine oxidase [flavin-containing] B	MAOB
	Serine/threonine-protein kinase Chk1	CHEK1
	Trypsin-1	PRSS1
	Cyclin-A2	CCNA2
	Nuclear receptor coactivator 1	NCOA1
	cAMP-dependent protein kinase inhibitor alpha	PKIA
	Calmodulin	CALM3
	Muscarinic acetylcholine receptor M5	CHRM5
	Nitric-oxide synthase, endothelial	NOS3
	Mu-type opioid receptor	OPRM1
	Nuclear receptor coactivator 2	NCOA2
formononetin	Nitric oxide synthase, inducible	NOS2
	Prostaglandin G/H synthase 1	PTGS1
	Muscarinic acetylcholine receptor M1	CHRM1
	Estrogen receptor	ESR1
	Androgen receptor	AR
	Peroxisome proliferator activated receptor gamma	PPARG
	Prostaglandin G/H synthase 2	PTGS2
	Retinoic acid receptor RXR-alpha	RXRA
	CGMP-inhibited 3',5'-cyclic phosphodiesterase A	PDE3A
	Alpha-1A adrenergic receptor	ADRA1D
	Sodium-dependent dopamine transporter	SLC6A3
	Beta-2 adrenergic receptor	ADRB2
	Sodium-dependent serotonin transporter	SLC6A4
	Estrogen receptor beta	ESR2
	Dipeptidyl peptidase IV	DPP4
	Mitogen-activated protein kinase 14	MAPK14
	Glycogen synthase kinase-3 beta	GSK3B
	Heat shock protein HSP 90	HSP90AA1
	Cell division protein kinase 2	CDK2
	Amine oxidase [flavin-containing] B	MAOB
	Serine/threonine-protein kinase Chk1	CHEK1
	Trypsin-1	PRSS1
	Cyclin-A2	CCNA2
	Calmodulin	CALM3
	cAMP-dependent protein kinase inhibitor alpha	PKIA
	Thrombin	SERPIND1
	Nitric-oxide synthase, endothelial	NOS3
	Acetylcholinesterase	ACHE
	Beta-lactamase	LACTBL1
	Transcription factor AP-1	JUN
	Peroxisome proliferator-activated receptor gamma	PPARG
	Interleukin-4	IL4
	NAD-dependent deacetylase sirtuin-1	SIRT1
	ATP synthase subunit beta, mitochondrial	ATP5F1B
	NADH-ubiquinone oxidoreductase chain 6	MT-ND6
Calycosin	Nitric oxide synthase, inducible	NOS2
	Prostaglandin G/H synthase 1	PTGS1
	Estrogen receptor	ESR1
	Androgen receptor	AR
	Peroxisome proliferator activated receptor gamma	PPARG
	Prostaglandin G/H synthase 2	PTGS2
	Retinoic acid receptor RXR-alpha	RXRA
	CGMP-inhibited 3',5'-cyclic phosphodiesterase A	PDE3A
	Estrogen receptor beta	ESR2
	Dipeptidyl peptidase IV	DPP4
	Mitogen-activated protein kinase 14	MAPK14
	Glycogen synthase kinase-3 beta	GSK3B
	Heat shock protein HSP 90	HSP90AA1
	Cell division protein kinase 2	CDK2
	Serine/threonine-protein kinase Chk1	CHEK1
	Trypsin-1	PRSS1
	Cyclin-A2	CCNA2
	Nuclear receptor coactivator 2	NCOA2
	Calmodulin	CALM3
	Beta-2 adrenergic receptor	ADRB2
kaempferol	Nitric oxide synthase, inducible	NOS2
	Prostaglandin G/H synthase 1	PTGS1
	Androgen receptor	AR
	Peroxisome proliferator activated receptor gamma	PPARG
	Prostaglandin G/H synthase 2	PTGS2
	Heat shock protein HSP 90	HSP90AA1
	Nuclear receptor coactivator 2	NCOA2
	Dipeptidyl peptidase IV	DPP4
	Trypsin-1	PRSS1
	Progesterone receptor	PGR
	Thrombin	SERPIND1
	Muscarinic acetylcholine receptor M1	CHRM1
	Nitric-oxide synthase, endothelial	NOS3
	Acetylcholinesterase	ACHE
	Sodium-dependent noradrenaline transporter	SLC6A2
	Muscarinic acetylcholine receptor M2	CHRM2
	Alpha-1B adrenergic receptor	ADRA1B
	Gamma-aminobutyric acid receptor subunit alpha-1	GABRA1
	DNA topoisomerase II	TOP2B
	Coagulation factor VII	F7
	Calmodulin	CALM3
	Transcription factor p65	RELA
	Inhibitor of nuclear factor kappa-B kinase subunit beta	IKBKB
	RAC-alpha serine/threonine-protein kinase	AKT1
	Apoptosis regulator Bcl-2	BCL2
	Apoptosis regulator BAX	BAX
	Tumor necrosis factor	TNF
	Transcription factor AP-1	JUN
	Activator of 90 kDa heat shock protein ATPase homolog 1	AHSA1
	Caspase-3	CASP3
	Mitogen-activated protein kinase 8	MAPK8
	Xanthine dehydrogenase/oxidase	XDH
	Interstitial collagenase	MMP1
	Signal transducer and activator of transcription 1-alpha/beta	STAT1
	Cell division control protein 2 homolog	CDK1
	Peroxisome proliferator-activated receptor gamma	PPARG
	Heme oxygenase 1	HMOX1
	Cytochrome P450 3A4	CYP3A4
	Cytochrome P450 1A2	CYP1A2
	Cytochrome P450 1A1	CYP1A1
	Intercellular adhesion molecule 1	ICAM1
	E-selectin	SELE
	Vascular cell adhesion protein 1	VCAM1
	Nuclear receptor subfamily 1 group I member 2	NR1I2
	Cytochrome P450 1B1	CYP1B1
	Arachidonate 5-lipoxygenase	ALOX5
	Hyaluronan synthase 2	HAS2
	Glutathione S-transferase P	GSTP1
	Aryl hydrocarbon receptor	AHR
	26S proteasome non-ATPase regulatory subunit 3	PSMD3
	Solute carrier family 2, facilitated glucose transporter member 4	SLC2A4
	Nuclear receptor subfamily 1 group I member 3	NR1I3
	Insulin receptor	INSR
	Type I iodothyronine deiodinase	DIO1
	Glutathione S-transferase Mu 1	GSTM1
	Glutathione S-transferase Mu 2	GSTM2
	Aldo-keto reductase family 1 member C3	AKR1C3
	Antileukoproteinase	SLPI
naringenin	Prostaglandin G/H synthase 1	PTGS1
	Estrogen receptor	ESR1
	Prostaglandin G/H synthase 2	PTGS2
	Heat shock protein HSP 90	HSP90AA1
	Beta-lactamase	LACTBL1
	Transcription factor p65	RELA
	RAC-alpha serine/threonine-protein kinase	AKT1
	Apoptosis regulator Bcl-2	BCL2
	Mitogen-activated protein kinase 3	MAPK3
	Mitogen-activated protein kinase 1	MAPK1
	Caspase-3	CASP3
	Fatty acid synthase	FASN
	Low-density lipoprotein receptor	LDLR
	Bcl2 antagonist of cell death	BAD
	Superoxide dismutase [Cu-Zn]	SOD1
	Catalase	CAT
	Peroxisome proliferator-activated receptor gamma	PPARG
	Microsomal triglyceride transfer protein large subunit	MTTP
	Apolipoprotein B-100	APOB
	Phospholipase B1, membrane-associated	PLB1
	3-hydroxy-3-methylglutaryl-coenzyme A reductase	HMGCR
	Cytochrome P450 19A1	CYP19A1
	Glutathione S-transferase P	GSTP1
	UDP-glucuronosyltransferase 1-1	UGT1A1
	Peroxisome proliferator-activated receptor alpha	PPARA
	Sterol regulatory element-binding protein 1	SREBF1
	Glutathione reductase, mitochondrial	GSR
	Multidrug resistance-associated protein 1	ABCC1
	Adiponectin	ADIPOQ
	Sterol O-acyltransferase 2	SOAT2
	Aldo-keto reductase family 1 member C1	AKR1C1
	Aspartate aminotransferase, cytoplasmic	GOT1L1
	4-aminobutyrate aminotransferase, mitochondrial	ABAT
	Liver carboxylesterase 1	CES1
	Sterol O-acyltransferase 1	SOAT1
(2S)-2-[4-hydroxy-3-(3-methylbut-2-enyl)phenyl]-8,8-dimethyl-2,3-dihydropyrano[2,3-f]chromen-4-one	Nitric oxide synthase, inducible	NOS2
	Potassium voltage-gated channel subfamily H member 2	KCNH2
	Estrogen receptor	ESR1
	Androgen receptor	AR
	Peroxisome proliferator activated receptor gamma	PPARG
	Coagulation factor Xa	F7
	Prostaglandin G/H synthase 2	PTGS2
	Estrogen receptor beta	ESR2
	Mitogen-activated protein kinase 14	MAPK14
	Glycogen synthase kinase-3 beta	GSK3B
	Calmodulin	CALM3
euchrenone	Nitric oxide synthase, inducible	NOS2
	Potassium voltage-gated channel subfamily H member 2	KCNH2
	Estrogen receptor	ESR1
	Sodium channel protein type 5 subunit alpha	SCN5A
	Coagulation factor Xa	F7
	Prostaglandin G/H synthase 2	PTGS2
	Estrogen receptor beta	ESR2
	Beta-secretase	ITM2C
	Calmodulin	CALM3
glyasperin B	Nitric oxide synthase, inducible	NOS2
	Thrombin	SERPIND1
	Estrogen receptor	ESR1
	Androgen receptor	AR
	Peroxisome proliferator activated receptor gamma	PPARG
	Coagulation factor Xa	F7
	Prostaglandin G/H synthase 2	PTGS2
	Coagulation factor VII	F7
	Vascular endothelial growth factor receptor 2	KDR
	Acetylcholinesterase	ACHE
	DNA topoisomerase II	TOP2B
	Estrogen receptor beta	ESR2
	Dipeptidyl peptidase IV	DPP4
	Glycogen synthase kinase-3 beta	GSK3B
	Heat shock protein HSP 90	HSP90AA1
	Cell division protein kinase 2	CDK2
	Trypsin-1	PRSS1
	Cyclin-A2	CCNA2
	Nuclear receptor coactivator 2	NCOA2
	Calmodulin	CALM3
glyasperin F	Nitric oxide synthase, inducible	NOS2
	Prostaglandin G/H synthase 1	PTGS1
	Estrogen receptor	ESR1
	Androgen receptor	AR
	Sodium channel protein type 5 subunit alpha	SCN5A
	Peroxisome proliferator activated receptor gamma	PPARG
	Coagulation factor Xa	F7
	Prostaglandin G/H synthase 2	PTGS2
	DNA topoisomerase II	TOP2B
	Estrogen receptor beta	ESR2
	Mitogen-activated protein kinase 14	MAPK14
	Glycogen synthase kinase-3 beta	GSK3B
	Heat shock protein HSP 90	HSP90AA1
	Cell division protein kinase 2	CDK2
	Trypsin-1	PRSS1
	Cyclin-A2	CCNA2
	Calmodulin	CALM3
Glyasperin C	Nitric oxide synthase, inducible	NOS2
	Thrombin	SERPIND1
	Potassium voltage-gated channel subfamily H member 2	KCNH2
	Estrogen receptor	ESR1
	Androgen receptor	AR
	Sodium channel protein type 5 subunit alpha	SCN5A
	Peroxisome proliferator activated receptor gamma	PPARG
	Coagulation factor Xa	F7
	Prostaglandin G/H synthase 2	PTGS2
	Retinoic acid receptor RXR-alpha	RXRA
	Acetylcholinesterase	ACHE
	DNA topoisomerase II	TOP2B
	Estrogen receptor beta	ESR2
	Dipeptidyl peptidase IV	DPP4
	Mitogen-activated protein kinase 14	MAPK14
	Glycogen synthase kinase-3 beta	GSK3B
	Heat shock protein HSP 90	HSP90AA1
	Cell division protein kinase 2	CDK2
	Serine/threonine-protein kinase Chk1	CHEK1
	Trypsin-1	PRSS1
	Cyclin-A2	CCNA2
	Nuclear receptor coactivator 2	NCOA2
	Calmodulin	CALM3
Isotrifoliol	Nitric oxide synthase, inducible	NOS2
	Estrogen receptor	ESR1
	Androgen receptor	AR
	Prostaglandin G/H synthase 2	PTGS2
	Estrogen receptor beta	ESR2
	Mitogen-activated protein kinase 14	MAPK14
	Glycogen synthase kinase-3 beta	GSK3B
	Heat shock protein HSP 90	HSP90AA1
	Cell division protein kinase 2	CDK2
	Serine/threonine-protein kinase Chk1	CHEK1
	Cyclin-A2	CCNA2
(E)-1-(2,4-dihydroxyphenyl)-3-(2,2-dimethylchromen-6-yl)prop-2-en-1-one	Nitric oxide synthase, inducible	NOS2
	Prostaglandin G/H synthase 1	PTGS1
	Estrogen receptor	ESR1
	Androgen receptor	AR
	Sodium channel protein type 5 subunit alpha	SCN5A
	Peroxisome proliferator activated receptor gamma	PPARG
	Coagulation factor Xa	F7
	Prostaglandin G/H synthase 2	PTGS2
	Carbonic anhydrase II	CA2
	Retinoic acid receptor RXR-alpha	RXRA
	Alpha-1B adrenergic receptor	ADRA1B
	Estrogen receptor beta	ESR2
	Mitogen-activated protein kinase 14	MAPK14
	Glycogen synthase kinase-3 beta	GSK3B
	Cell division protein kinase 2	CDK2
	Serine/threonine-protein kinase Chk1	CHEK1
	Cyclin-A2	CCNA2
	Nuclear receptor coactivator 2	NCOA2
	Calmodulin	CALM3
kanzonols W	Nitric oxide synthase, inducible	NOS2
	Prostaglandin G/H synthase 1	PTGS1
	Estrogen receptor	ESR1
	Androgen receptor	AR
	Sodium channel protein type 5 subunit alpha	SCN5A
	Peroxisome proliferator activated receptor gamma	PPARG
	Coagulation factor Xa	F7
	Prostaglandin G/H synthase 2	PTGS2
	Retinoic acid receptor RXR-alpha	RXRA
	DNA topoisomerase II	TOP2B
	Estrogen receptor beta	ESR2
	Mitogen-activated protein kinase 14	MAPK14
	Glycogen synthase kinase-3 beta	GSK3B
	Cell division protein kinase 2	CDK2
	Serine/threonine-protein kinase Chk1	CHEK1
	Trypsin-1	PRSS1
	Cyclin-A2	CCNA2
	Nuclear receptor coactivator 2	NCOA2
	Nuclear receptor coactivator 1	NCOA1
	Calmodulin	CALM3
(2S)-6-(2,4-dihydroxyphenyl)-2-(2-hydroxypropan-2-yl)-4-methoxy-2,3-dihydrofuro[3,2-g]chromen-7-one	Nitric oxide synthase, inducible	NOS2
	Thrombin	SERPIND1
	Estrogen receptor	ESR1
	Androgen receptor	AR
	Peroxisome proliferator activated receptor gamma	PPARG
	Coagulation factor Xa	F10
	Prostaglandin G/H synthase 2	PTGS2
	Coagulation factor VII	F7
	Vascular endothelial growth factor receptor 2	KDR
	Acetylcholinesterase	ACHE
	DNA topoisomerase II	TOP2B
	Estrogen receptor beta	ESR2
	Dipeptidyl peptidase IV	DPP4
	Mitogen-activated protein kinase 14	MAPK14
	Glycogen synthase kinase-3 beta	GSK3B
	Cell division protein kinase 2	CDK2
	Serine/threonine-protein kinase Chk1	CHEK1
	Trypsin-1	PRSS1
	Cyclin-A2	CCNA2
	Calmodulin	CALM3
Semilicoisoflavone B	Nitric oxide synthase, inducible	NOS2
	Thrombin	SERPIND1
	Estrogen receptor	ESR1
	Androgen receptor	AR
	Sodium channel protein type 5 subunit alpha	SCN5A
	Peroxisome proliferator activated receptor gamma	PPARG
	Coagulation factor Xa	F7
	Prostaglandin G/H synthase 2	PTGS2
	Coagulation factor VII	F7
	Acetylcholinesterase	ACHE
	DNA topoisomerase II	TOP2B
	Glycogen synthase kinase-3 beta	GSK3B
	Heat shock protein HSP 90	HSP90AA1
	Cell division protein kinase 2	CDK2
	Serine/threonine-protein kinase Chk1	CHEK1
	Trypsin-1	PRSS1
	Calmodulin	CALM3
Glepidotin B	Prostaglandin G/H synthase 1	PTGS1
	Estrogen receptor	ESR1
	Sodium channel protein type 5 subunit alpha	SCN5A
	Coagulation factor Xa	F7
	Prostaglandin G/H synthase 2	PTGS2
	Nitric-oxide synthase, endothelial	NOS3
	Coagulation factor VII	F7
	Retinoic acid receptor RXR-alpha	RXRA
	CGMP-inhibited 3',5'-cyclic phosphodiesterase A	PDE3A
	Alpha-1B adrenergic receptor	ADRA1B
	DNA topoisomerase II	TOP2B
	Heat shock protein HSP 90	HSP90AA1
	Nuclear receptor coactivator 1	NCOA1
	Calmodulin	CALM3
Glepidotin A	Nitric oxide synthase, inducible	NOS2
	Prostaglandin G/H synthase 1	PTGS1
	Thrombin	SERPIND1
	Estrogen receptor	ESR1
	Androgen receptor	AR
	Sodium channel protein type 5 subunit alpha	SCN5A
	Peroxisome proliferator activated receptor gamma	PPARG
	Coagulation factor Xa	F7
	Prostaglandin G/H synthase 2	PTGS2
	Nitric-oxide synthase, endothelial	NOS3
	Coagulation factor VII	F7
	Vascular endothelial growth factor receptor 2	KDR
	Retinoic acid receptor RXR-alpha	RXRA
	CGMP-inhibited 3',5'-cyclic phosphodiesterase A	PDE3A
	DNA topoisomerase II	TOP2B
	Dipeptidyl peptidase IV	DPP4
	Mitogen-activated protein kinase 14	MAPK14
	Glycogen synthase kinase-3 beta	GSK3B
	Heat shock protein HSP 90	HSP90AA1
	Cell division protein kinase 2	CDK2
	Serine/threonine-protein kinase Chk1	CHEK1
	Trypsin-1	PRSS1
	Cyclin-A2	CCNA2
	Calmodulin	CALM3
Phaseolinisoflavan	Nitric oxide synthase, inducible	NOS2
	Muscarinic acetylcholine receptor M1	CHRM1
	Estrogen receptor	ESR1
	Androgen receptor	AR
	Sodium channel protein type 5 subunit alpha	SCN5A
	Peroxisome proliferator activated receptor gamma	PPARG
	Coagulation factor Xa	F7
	Prostaglandin G/H synthase 2	PTGS2
	Retinoic acid receptor RXR-alpha	RXRA
	Acetylcholinesterase	ACHE
	Alpha-1B adrenergic receptor	ADRA1B
	Beta-2 adrenergic receptor	ADRB2
	Estrogen receptor beta	ESR2
	Mitogen-activated protein kinase 14	MAPK14
	Glycogen synthase kinase-3 beta	GSK3B
	Cell division protein kinase 2	CDK2
	Serine/threonine-protein kinase Chk1	CHEK1
	Trypsin-1	PRSS1
	Cyclin-A2	CCNA2
	Nuclear receptor coactivator 1	NCOA1
	Calmodulin	CALM3
Glypallichalcone	Nitric oxide synthase, inducible	NOS2
	Prostaglandin G/H synthase 1	PTGS1
	Muscarinic acetylcholine receptor M1	CHRM1
	Estrogen receptor	ESR1
	Androgen receptor	AR
	Sodium channel protein type 5 subunit alpha	SCN5A
	Peroxisome proliferator activated receptor gamma	PPARG
	Prostaglandin G/H synthase 2	PTGS2
	Carbonic anhydrase II	CA2
	CGMP-inhibited 3',5'-cyclic phosphodiesterase A	PDE3A
	Alpha-1B adrenergic receptor	ADRA1B
	Sodium-dependent dopamine transporter	SLC6A3
	Beta-2 adrenergic receptor	ADRB2
	Sodium-dependent serotonin transporter	SLC6A4
	Estrogen receptor beta	ESR2
	Mitogen-activated protein kinase 14	MAPK14
	Glycogen synthase kinase-3 beta	GSK3B
	Heat shock protein HSP 90	HSP90AA1
	Cell division protein kinase 2	CDK2
	Leukotriene A-4 hydrolase	LTA4H
	Amine oxidase [flavin-containing] B	MAOB
	Serine/threonine-protein kinase Chk1	CHEK1
	Cyclin-A2	CCNA2
	Nuclear receptor coactivator 1	NCOA1
	cAMP-dependent protein kinase inhibitor alpha	PKIA
	Calmodulin	CALM3
8-(6-hydroxy-2-benzofuranyl)-2,2-dimethyl-5-chromenol	Nitric oxide synthase, inducible	NOS2
	Estrogen receptor	ESR1
	Prostaglandin G/H synthase 2	PTGS2
	Retinoic acid receptor RXR-alpha	RXRA
	Heat shock protein HSP 90	HSP90AA1
Licochalcone B	Nitric oxide synthase, inducible	NOS2
	Prostaglandin G/H synthase 1	PTGS1
	Estrogen receptor	ESR1
	Androgen receptor	AR
	Peroxisome proliferator activated receptor gamma	PPARG
	Prostaglandin G/H synthase 2	PTGS2
	Carbonic anhydrase II	CA2
	CGMP-inhibited 3',5'-cyclic phosphodiesterase A	PDE3A
	Beta-2 adrenergic receptor	ADRB2
	Estrogen receptor beta	ESR2
	Mitogen-activated protein kinase 14	MAPK14
	Glycogen synthase kinase-3 beta	GSK3B
	Heat shock protein HSP 90	HSP90AA1
	Cell division protein kinase 2	CDK2
	Serine/threonine-protein kinase Chk1	CHEK1
	Cyclin-A2	CCNA2
	Calmodulin	CALM3
licochalcone G	Nitric oxide synthase, inducible	NOS2
	Estrogen receptor	ESR1
	Androgen receptor	AR
	Peroxisome proliferator activated receptor gamma	PPARG
	Coagulation factor Xa	F7
	Prostaglandin G/H synthase 2	PTGS2
	Vascular endothelial growth factor receptor 2	KDR
	Estrogen receptor beta	ESR2
	Mitogen-activated protein kinase 14	MAPK14
	Glycogen synthase kinase-3 beta	GSK3B
	Heat shock protein HSP 90	HSP90AA1
	Cell division protein kinase 2	CDK2
	Cyclin-A2	CCNA2
	Nuclear receptor coactivator 2	NCOA2
	Calmodulin	CALM3
3-(2,4-dihydroxyphenyl)-8-(1,1-dimethylprop-2-enyl)-7-hydroxy-5-methoxy-coumarin	Nitric oxide synthase, inducible	NOS2
	Thrombin	SERPIND1
	Potassium voltage-gated channel subfamily H member 2	KCNH2
	Estrogen receptor	ESR1
	Androgen receptor	AR
	Peroxisome proliferator activated receptor gamma	PPARG
	Coagulation factor Xa	F7
	Prostaglandin G/H synthase 2	PTGS2
	Coagulation factor VII	F7
	Vascular endothelial growth factor receptor 2	KDR
	DNA topoisomerase II	TOP2B
	Estrogen receptor beta	ESR2
	Dipeptidyl peptidase IV	DPP4
	Mitogen-activated protein kinase 14	MAPK14
	Glycogen synthase kinase-3 beta	GSK3B
	Heat shock protein HSP 90	HSP90AA1
	Cell division protein kinase 2	CDK2
	Serine/threonine-protein kinase Chk1	CHEK1
	Trypsin-1	PRSS1
	Nuclear receptor coactivator 2	NCOA2
	Nuclear receptor coactivator 1	NCOA1
	Calmodulin	CALM3
Licoricone	Nitric oxide synthase, inducible	NOS2
	Thrombin	SERPIND1
	Potassium voltage-gated channel subfamily H member 2	KCNH2
	Estrogen receptor	ESR1
	Androgen receptor	AR
	Peroxisome proliferator activated receptor gamma	PPARG
	Coagulation factor Xa	F7
	Prostaglandin G/H synthase 2	PTGS2
	Vascular endothelial growth factor receptor 2	KDR
	DNA topoisomerase II	TOP2B
	Serine/threonine-protein kinase Chk1	CHEK1
	Trypsin-1	PRSS1
	Nuclear receptor coactivator 2	NCOA2
	Calmodulin	CALM3
Gancaonin A	Nitric oxide synthase, inducible	NOS2
	Thrombin	SERPIND1
	Estrogen receptor	ESR1
	Androgen receptor	AR
	Sodium channel protein type 5 subunit alpha	SCN5A
	Peroxisome proliferator activated receptor gamma	PPARG
	Coagulation factor Xa	F7
	Prostaglandin G/H synthase 2	PTGS2
	Acetylcholinesterase	ACHE
	DNA topoisomerase II	TOP2B
	Estrogen receptor beta	ESR2
	Dipeptidyl peptidase IV	DPP4
	Glycogen synthase kinase-3 beta	GSK3B
	Heat shock protein HSP 90	HSP90AA1
	Serine/threonine-protein kinase Chk1	CHEK1
	Trypsin-1	PRSS1
	Cyclin-A2	CCNA2
	Nuclear receptor coactivator 2	NCOA2
	Calmodulin	CALM3
Gancaonin B	Nitric oxide synthase, inducible	NOS2
	Thrombin	SERPIND1
	Estrogen receptor	ESR1
	Androgen receptor	AR
	Peroxisome proliferator activated receptor gamma	PPARG
	Coagulation factor Xa	F7
	Prostaglandin G/H synthase 2	PTGS2
	Coagulation factor VII	F7
	Vascular endothelial growth factor receptor 2	KDR
	Alpha-1B adrenergic receptor	ADRA1B
	Beta-2 adrenergic receptor	ADRB2
	DNA topoisomerase II	TOP2B
	Estrogen receptor beta	ESR2
	Dipeptidyl peptidase IV	DPP4
	Glycogen synthase kinase-3 beta	GSK3B
	Heat shock protein HSP 90	HSP90AA1
	Serine/threonine-protein kinase Chk1	CHEK1
	Trypsin-1	PRSS1
	Cyclin-A2	CCNA2
	Nuclear receptor coactivator 2	NCOA2
	Calmodulin	CALM3
3-(3,4-dihydroxyphenyl)-5,7-dihydroxy-8-(3-methylbut-2-enyl)chromone	Nitric oxide synthase, inducible	NOS2
	Thrombin	SERPIND1
	Estrogen receptor	ESR1
	Androgen receptor	AR
	Peroxisome proliferator activated receptor gamma	PPARG
	Coagulation factor Xa	F7
	Prostaglandin G/H synthase 2	PTGS2
	Mitogen-activated protein kinase 14	MAPK14
	Glycogen synthase kinase-3 beta	GSK3B
	Heat shock protein HSP 90	HSP90AA1
	Cell division protein kinase 2	CDK2
	Serine/threonine-protein kinase Chk1	CHEK1
	Trypsin-1	PRSS1
	Cyclin-A2	CCNA2
	Nuclear receptor coactivator 2	NCOA2
	Calmodulin	CALM3
5,7-dihydroxy-3-(4-methoxyphenyl)-8-(3-methylbut-2-enyl)chromone	Nitric oxide synthase, inducible	NOS2
	Potassium voltage-gated channel subfamily H member 2	KCNH2
	Estrogen receptor	ESR1
	Androgen receptor	AR
	Peroxisome proliferator activated receptor gamma	PPARG
	Coagulation factor Xa	F7
	Prostaglandin G/H synthase 2	PTGS2
	DNA topoisomerase II	TOP2B
	Estrogen receptor beta	ESR2
	Dipeptidyl peptidase IV	DPP4
	Mitogen-activated protein kinase 14	MAPK14
	Glycogen synthase kinase-3 beta	GSK3B
	Heat shock protein HSP 90	HSP90AA1
	Cell division protein kinase 2	CDK2
	Serine/threonine-protein kinase Chk1	CHEK1
	Trypsin-1	PRSS1
	Cyclin-A2	CCNA2
	Nuclear receptor coactivator 2	NCOA2
	Calmodulin	CALM3
2-(3,4-dihydroxyphenyl)-5,7-dihydroxy-6-(3-methylbut-2-enyl)chromone	Thrombin	SERPIND1
	Androgen receptor	AR
	Sodium channel protein type 5 subunit alpha	SCN5A
	Peroxisome proliferator activated receptor gamma	PPARG
	Coagulation factor Xa	F7
	Prostaglandin G/H synthase 2	PTGS2
	Coagulation factor VII	F7
	Beta-2 adrenergic receptor	ADRB2
	Dipeptidyl peptidase IV	DPP4
	Heat shock protein HSP 90	HSP90AA1
	Cell division protein kinase 2	CDK2
	Serine/threonine-protein kinase Chk1	CHEK1
	Trypsin-1	PRSS1
	Cyclin-A2	CCNA2
	Calmodulin	CALM3
Glycyrin	Nitric oxide synthase, inducible	NOS2
	Thrombin	SERPIND1
	Potassium voltage-gated channel subfamily H member 2	KCNH2
	Estrogen receptor	ESR1
	Androgen receptor	AR
	Peroxisome proliferator activated receptor gamma	PPARG
	Coagulation factor Xa	F7
	Prostaglandin G/H synthase 2	PTGS2
	Vascular endothelial growth factor receptor 2	KDR
	DNA topoisomerase II	TOP2B
	Estrogen receptor beta	ESR2
	Dipeptidyl peptidase IV	DPP4
	Serine/threonine-protein kinase Chk1	CHEK1
	Trypsin-1	PRSS1
	Nuclear receptor coactivator 2	NCOA2
	Calmodulin	CALM3
Licoisoflavone	Nitric oxide synthase, inducible	NOS2
	Thrombin	SERPIND1
	Estrogen receptor	ESR1
	Androgen receptor	AR
	Peroxisome proliferator activated receptor gamma	PPARG
	Coagulation factor Xa	F7
	Prostaglandin G/H synthase 2	PTGS2
	Vascular endothelial growth factor receptor 2	KDR
	DNA topoisomerase II	TOP2B
	Dipeptidyl peptidase IV	DPP4
	Mitogen-activated protein kinase 14	MAPK14
	Heat shock protein HSP 90	HSP90AA1
	Cell division protein kinase 2	CDK2
	Serine/threonine-protein kinase Chk1	CHEK1
	Trypsin-1	PRSS1
	Cyclin-A2	CCNA2
	Nuclear receptor coactivator 2	NCOA2
	Calmodulin	CALM3
Licoisoflavone B	Nitric oxide synthase, inducible	NOS2
	Thrombin	SERPIND1
	Estrogen receptor	ESR1
	Androgen receptor	AR
	Peroxisome proliferator activated receptor gamma	PPARG
	Coagulation factor Xa	F7
	Prostaglandin G/H synthase 2	PTGS2
	Acetylcholinesterase	ACHE
	DNA topoisomerase II	TOP2B
	Estrogen receptor beta	ESR2
	Glycogen synthase kinase-3 beta	GSK3B
	Cell division protein kinase 2	CDK2
	Serine/threonine-protein kinase Chk1	CHEK1
	Trypsin-1	PRSS1
	Cyclin-A2	CCNA2
	Calmodulin	CALM3
licoisoflavanone	Nitric oxide synthase, inducible	NOS2
	Prostaglandin G/H synthase 1	PTGS1
	Estrogen receptor	ESR1
	Androgen receptor	AR
	Sodium channel protein type 5 subunit alpha	SCN5A
	Peroxisome proliferator activated receptor gamma	PPARG
	Coagulation factor Xa	F7
	Prostaglandin G/H synthase 2	PTGS2
	Coagulation factor VII	F7
	Acetylcholinesterase	ACHE
	DNA topoisomerase II	TOP2B
	Estrogen receptor beta	ESR2
	Glycogen synthase kinase-3 beta	GSK3B
	Heat shock protein HSP 90	HSP90AA1
	Cell division protein kinase 2	CDK2
	Trypsin-1	PRSS1
	Cyclin-A2	CCNA2
	Nuclear receptor coactivator 1	NCOA1
	Calmodulin	CALM3
shinpterocarpin	Nitric oxide synthase, inducible	NOS2
	Prostaglandin G/H synthase 1	PTGS1
	Muscarinic acetylcholine receptor M3	CHRM3
	Potassium voltage-gated channel subfamily H member 2	KCNH2
	Muscarinic acetylcholine receptor M1	CHRM1
	Estrogen receptor	ESR1
	Androgen receptor	AR
	Sodium channel protein type 5 subunit alpha	SCN5A
	Peroxisome proliferator activated receptor gamma	PPARG
	Prostaglandin G/H synthase 2	PTGS2
	5-hydroxytryptamine receptor 3A	HTR3A
	Retinoic acid receptor RXR-alpha	RXRA
	Delta-type opioid receptor	OPRD1
	Alpha-1B adrenergic receptor	ADRA1B
	Beta-2 adrenergic receptor	ADRB2
	Alpha-1D adrenergic receptor	ADRA1D
	Mu-type opioid receptor	OPRM1
	Estrogen receptor beta	ESR2
	Mitogen-activated protein kinase 14	MAPK14
	Glycogen synthase kinase-3 beta	GSK3B
	Cell division protein kinase 2	CDK2
	Retinoic acid receptor RXR-beta	RXRB
	Trypsin-1	PRSS1
	Cyclin-A2	CCNA2
	Nuclear receptor coactivator 1	NCOA1
	Calmodulin	CALM3
(E)-3-[3,4-dihydroxy-5-(3-methylbut-2-enyl)phenyl]-1-(2,4-dihydroxyphenyl)prop-2-en-1-one	Estrogen receptor	ESR1
	Androgen receptor	AR
	Peroxisome proliferator activated receptor gamma	PPARG
	Prostaglandin G/H synthase 2	PTGS2
	Mitogen-activated protein kinase 14	MAPK14
	Glycogen synthase kinase-3 beta	GSK3B
	Heat shock protein HSP 90	HSP90AA1
	Cell division protein kinase 2	CDK2
	Cyclin-A2	CCNA2
	Nuclear receptor coactivator 2	NCOA2
	Calmodulin	CALM3
liquiritin	Coagulation factor Xa	F10
	Coagulation factor VII	F7
	Calmodulin	CALM3
	Prostaglandin G/H synthase 2	PTGS2
	Vascular endothelial growth factor receptor 2	KDR
	Superoxide dismutase [Cu-Zn]	SOD1
licopyranocoumarin	Nitric oxide synthase, inducible	NOS2
	Thrombin	SERPIND1
	Estrogen receptor	ESR1
	Androgen receptor	AR
	Peroxisome proliferator activated receptor gamma	PPARG
	Coagulation factor Xa	F7
	Prostaglandin G/H synthase 2	PTGS2
	Coagulation factor VII	F7
	Vascular endothelial growth factor receptor 2	KDR
	Acetylcholinesterase	ACHE
	DNA topoisomerase II	TOP2B
	Cell division protein kinase 2	CDK2
	Trypsin-1	PRSS1
	Cyclin-A2	CCNA2
	Calmodulin	CALM3
Glyzaglabrin	Nitric oxide synthase, inducible	NOS2
	Prostaglandin G/H synthase 1	PTGS1
	Estrogen receptor	ESR1
	Androgen receptor	AR
	Peroxisome proliferator activated receptor gamma	PPARG
	Prostaglandin G/H synthase 2	PTGS2
	Estrogen receptor beta	ESR2
	Dipeptidyl peptidase IV	DPP4
	Mitogen-activated protein kinase 14	MAPK14
	Glycogen synthase kinase-3 beta	GSK3B
	Heat shock protein HSP 90	HSP90AA1
	Cell division protein kinase 2	CDK2
	Serine/threonine-protein kinase Chk1	CHEK1
	Trypsin-1	PRSS1
	Cyclin-A2	CCNA2
Glabridin	Nitric oxide synthase, inducible	NOS2
	Muscarinic acetylcholine receptor M1	CHRM1
	Estrogen receptor	ESR1
	Androgen receptor	AR
	Sodium channel protein type 5 subunit alpha	SCN5A
	Peroxisome proliferator activated receptor gamma	PPARG
	Prostaglandin G/H synthase 2	PTGS2
	Retinoic acid receptor RXR-alpha	RXRA
	Acetylcholinesterase	ACHE
	Alpha-1B adrenergic receptor	ADRA1B
	Beta-2 adrenergic receptor	ADRB2
	Estrogen receptor beta	ESR2
	Mitogen-activated protein kinase 14	MAPK14
	Glycogen synthase kinase-3 beta	GSK3B
	Cell division protein kinase 2	CDK2
	Serine/threonine-protein kinase Chk1	CHEK1
	Retinoic acid receptor RXR-beta	RXRB
	Trypsin-1	PRSS1
	Cyclin-A2	CCNA2
	Nuclear receptor coactivator 2	NCOA2
	Nuclear receptor coactivator 1	NCOA1
	Calmodulin	CALM3
Glabranin	Nitric oxide synthase, inducible	NOS2
	Prostaglandin G/H synthase 1	PTGS1
	Estrogen receptor	ESR1
	Sodium channel protein type 5 subunit alpha	SCN5A
	Coagulation factor Xa	F7
	Prostaglandin G/H synthase 2	PTGS2
	Nitric-oxide synthase, endothelial	NOS3
	CGMP-inhibited 3',5'-cyclic phosphodiesterase A	PDE3A
	Heat shock protein HSP 90	HSP90AA1
	Calmodulin	CALM3
Glabrene	Nitric oxide synthase, inducible	NOS2
	Prostaglandin G/H synthase 1	PTGS1
	Estrogen receptor	ESR1
	Androgen receptor	AR
	Sodium channel protein type 5 subunit alpha	SCN5A
	Peroxisome proliferator activated receptor gamma	PPARG
	Coagulation factor Xa	F7
	Prostaglandin G/H synthase 2	PTGS2
	Retinoic acid receptor RXR-alpha	RXRA
	Beta-2 adrenergic receptor	ADRB2
	Estrogen receptor beta	ESR2
	Mitogen-activated protein kinase 14	MAPK14
	Glycogen synthase kinase-3 beta	GSK3B
	Heat shock protein HSP 90	HSP90AA1
	Cell division protein kinase 2	CDK2
	Trypsin-1	PRSS1
	Nuclear receptor coactivator 2	NCOA2
	Calmodulin	CALM3
Glabrone	Nitric oxide synthase, inducible	NOS2
	Prostaglandin G/H synthase 1	PTGS1
	Thrombin	SERPIND1
	Estrogen receptor	ESR1
	Androgen receptor	AR
	Sodium channel protein type 5 subunit alpha	SCN5A
	Peroxisome proliferator activated receptor gamma	PPARG
	Coagulation factor Xa	F7
	Prostaglandin G/H synthase 2	PTGS2
	Retinoic acid receptor RXR-alpha	RXRA
	Acetylcholinesterase	ACHE
	Estrogen receptor beta	ESR2
	Dipeptidyl peptidase IV	DPP4
	Mitogen-activated protein kinase 14	MAPK14
	Glycogen synthase kinase-3 beta	GSK3B
	Cell division protein kinase 2	CDK2
	Serine/threonine-protein kinase Chk1	CHEK1
	Trypsin-1	PRSS1
	Cyclin-A2	CCNA2
	Calmodulin	CALM3
1,3-dihydroxy-9-methoxy-6-benzofurano[3,2-c]chromenone	Estrogen receptor	ESR1
	Peroxisome proliferator activated receptor gamma	PPARG
	Estrogen receptor beta	ESR2
	Mitogen-activated protein kinase 14	MAPK14
	Glycogen synthase kinase-3 beta	GSK3B
	Heat shock protein HSP 90	HSP90AA1
	Cell division protein kinase 2	CDK2
	Serine/threonine-protein kinase Chk1	CHEK1
	Cyclin-A2	CCNA2
1,3-dihydroxy-8,9-dimethoxy-6-benzofurano[3,2-c]chromenone	Estrogen receptor	ESR1
	Androgen receptor	AR
	Peroxisome proliferator activated receptor gamma	PPARG
	Mitogen-activated protein kinase 14	MAPK14
	Glycogen synthase kinase-3 beta	GSK3B
	Heat shock protein HSP 90	HSP90AA1
	Cell division protein kinase 2	CDK2
	Serine/threonine-protein kinase Chk1	CHEK1
Eurycarpin A	Nitric oxide synthase, inducible	NOS2
	Thrombin	SERPIND1
	Estrogen receptor	ESR1
	Androgen receptor	AR
	Sodium channel protein type 5 subunit alpha	SCN5A
	Peroxisome proliferator activated receptor gamma	PPARG
	Coagulation factor Xa	F7
	Prostaglandin G/H synthase 2	PTGS2
	Estrogen receptor beta	ESR2
	Dipeptidyl peptidase IV	DPP4
	Mitogen-activated protein kinase 14	MAPK14
	Glycogen synthase kinase-3 beta	GSK3B
	Heat shock protein HSP 90	HSP90AA1
	Cell division protein kinase 2	CDK2
	Serine/threonine-protein kinase Chk1	CHEK1
	Trypsin-1	PRSS1
	Cyclin-A2	CCNA2
	Calmodulin	CALM3
(-)-Medicocarpin	Prostaglandin G/H synthase 2	PTGS2
	Acetylcholinesterase	ACHE
Sigmoidin-B	Estrogen receptor	ESR1
	Coagulation factor Xa	F7
	Prostaglandin G/H synthase 2	PTGS2
	Vascular endothelial growth factor receptor 2	KDR
	Heat shock protein HSP 90	HSP90AA1
	Calmodulin	CALM3
(2R)-7-hydroxy-2-(4-hydroxyphenyl)chroman-4-one	Prostaglandin G/H synthase 1	PTGS1
	Estrogen receptor	ESR1
	Prostaglandin G/H synthase 2	PTGS2
	Retinoic acid receptor RXR-alpha	RXRA
	CGMP-inhibited 3',5'-cyclic phosphodiesterase A	PDE3A
	Beta-2 adrenergic receptor	ADRB2
	Heat shock protein HSP 90	HSP90AA1
	Beta-lactamase	LACTBL1
	Amine oxidase [flavin-containing] B	MAOB
	cAMP-dependent protein kinase inhibitor alpha	PKIA
	Calmodulin	CALM3
	Gamma-aminobutyric acid receptor subunit alpha-1	GABRA1
	Sodium-dependent serotonin transporter	SLC6A4
(2S)-7-hydroxy-2-(4-hydroxyphenyl)-8-(3-methylbut-2-enyl)chroman-4-one	Nitric oxide synthase, inducible	NOS2
	Prostaglandin G/H synthase 1	PTGS1
	Estrogen receptor	ESR1
	Sodium channel protein type 5 subunit alpha	SCN5A
	Coagulation factor Xa	F7
	Prostaglandin G/H synthase 2	PTGS2
	CGMP-inhibited 3',5'-cyclic phosphodiesterase A	PDE3A
	Alpha-1B adrenergic receptor	ADRA1B
	Beta-2 adrenergic receptor	ADRB2
	Estrogen receptor beta	ESR2
	Heat shock protein HSP 90	HSP90AA1
	Calmodulin	CALM3
Isoglycyrol	Nitric oxide synthase, inducible	NOS2
	Estrogen receptor	ESR1
	Androgen receptor	AR
	Prostaglandin G/H synthase 2	PTGS2
	Dipeptidyl peptidase IV	DPP4
	Glycogen synthase kinase-3 beta	GSK3B
Isolicoflavonol	Nitric oxide synthase, inducible	NOS2
	Thrombin	SERPIND1
	Estrogen receptor	ESR1
	Androgen receptor	AR
	Peroxisome proliferator activated receptor gamma	PPARG
	Coagulation factor Xa	F7
	Prostaglandin G/H synthase 2	PTGS2
	Glycogen synthase kinase-3 beta	GSK3B
	Heat shock protein HSP 90	HSP90AA1
	Cell division protein kinase 2	CDK2
	Trypsin-1	PRSS1
	Cyclin-A2	CCNA2
	Nuclear receptor coactivator 2	NCOA2
	Calmodulin	CALM3
HMO	Nitric oxide synthase, inducible	NOS2
	Prostaglandin G/H synthase 1	PTGS1
	Muscarinic acetylcholine receptor M1	CHRM1
	Estrogen receptor	ESR1
	Androgen receptor	AR
	Sodium channel protein type 5 subunit alpha	SCN5A
	Peroxisome proliferator activated receptor gamma	PPARG
	Prostaglandin G/H synthase 2	PTGS2
	Retinoic acid receptor RXR-alpha	RXRA
	CGMP-inhibited 3',5'-cyclic phosphodiesterase A	PDE3A
	Sodium-dependent dopamine transporter	SLC6A3
	Beta-2 adrenergic receptor	ADRB2
	Sodium-dependent serotonin transporter	SLC6A4
	Estrogen receptor beta	ESR2
	Dipeptidyl peptidase IV	DPP4
	Mitogen-activated protein kinase 14	MAPK14
	Glycogen synthase kinase-3 beta	GSK3B
	Cell division protein kinase 2	CDK2
	Amine oxidase [flavin-containing] B	MAOB
	Serine/threonine-protein kinase Chk1	CHEK1
	Trypsin-1	PRSS1
	Cyclin-A2	CCNA2
	cAMP-dependent protein kinase inhibitor alpha	PKIA
	Calmodulin	CALM3
1-Methoxyphaseollidin	Nitric oxide synthase, inducible	NOS2
	Prostaglandin G/H synthase 1	PTGS1
	Thrombin	SERPIND1
	Potassium voltage-gated channel subfamily H member 2	KCNH2
	Estrogen receptor	ESR1
	Androgen receptor	AR
	Sodium channel protein type 5 subunit alpha	SCN5A
	Peroxisome proliferator activated receptor gamma	PPARG
	Coagulation factor Xa	F7
	Prostaglandin G/H synthase 2	PTGS2
	Nitric-oxide synthase, endothelial	NOS3
	Vascular endothelial growth factor receptor 2	KDR
	Retinoic acid receptor RXR-alpha	RXRA
	Alpha-1B adrenergic receptor	ADRA1B
	Beta-2 adrenergic receptor	ADRB2
	Alpha-1D adrenergic receptor	ADRA1D
	DNA topoisomerase II	TOP2B
	Estrogen receptor beta	ESR2
	Mitogen-activated protein kinase 14	MAPK14
	Glycogen synthase kinase-3 beta	GSK3B
	Heat shock protein HSP 90	HSP90AA1
	Cell division protein kinase 2	CDK2
	Trypsin-1	PRSS1
	Cyclin-A2	CCNA2
	Nuclear receptor coactivator 2	NCOA2
	Nuclear receptor coactivator 1	NCOA1
	Calmodulin	CALM3
Quercetin der.	Nitric oxide synthase, inducible	NOS2
	Prostaglandin G/H synthase 1	PTGS1
	Estrogen receptor	ESR1
	Androgen receptor	AR
	Sodium channel protein type 5 subunit alpha	SCN5A
	Peroxisome proliferator activated receptor gamma	PPARG
	Prostaglandin G/H synthase 2	PTGS2
	Estrogen receptor beta	ESR2
	Dipeptidyl peptidase IV	DPP4
	Mitogen-activated protein kinase 14	MAPK14
	Glycogen synthase kinase-3 beta	GSK3B
	Heat shock protein HSP 90	HSP90AA1
	Cell division protein kinase 2	CDK2
	Trypsin-1	PRSS1
	Nuclear receptor coactivator 2	NCOA2
	Calmodulin	CALM3
3'-Hydroxy-4'-O-Methylglabridin	Nitric oxide synthase, inducible	NOS2
	Prostaglandin G/H synthase 1	PTGS1
	Potassium voltage-gated channel subfamily H member 2	KCNH2
	Estrogen receptor	ESR1
	Androgen receptor	AR
	Sodium channel protein type 5 subunit alpha	SCN5A
	Peroxisome proliferator activated receptor gamma	PPARG
	Coagulation factor Xa	F7
	Prostaglandin G/H synthase 2	PTGS2
	Coagulation factor VII	F7
	Vascular endothelial growth factor receptor 2	KDR
	Alpha-1B adrenergic receptor	ADRA1B
	Beta-2 adrenergic receptor	ADRB2
	DNA topoisomerase II	TOP2B
	Estrogen receptor beta	ESR2
	Mitogen-activated protein kinase 14	MAPK14
	Glycogen synthase kinase-3 beta	GSK3B
	Heat shock protein HSP 90	HSP90AA1
	Cell division protein kinase 2	CDK2
	Serine/threonine-protein kinase Chk1	CHEK1
	Trypsin-1	PRSS1
	Cyclin-A2	CCNA2
	Nuclear receptor coactivator 2	NCOA2
	Nuclear receptor coactivator 1	NCOA1
	Calmodulin	CALM3
licochalcone a	Nitric oxide synthase, inducible	NOS2
	Prostaglandin G/H synthase 1	PTGS1
	Muscarinic acetylcholine receptor M1	CHRM1
	Estrogen receptor	ESR1
	Androgen receptor	AR
	Sodium channel protein type 5 subunit alpha	SCN5A
	Peroxisome proliferator activated receptor gamma	PPARG
	Coagulation factor Xa	F7
	Prostaglandin G/H synthase 2	PTGS2
	Carbonic anhydrase II	CA2
	Alpha-1B adrenergic receptor	ADRA1B
	Sodium-dependent dopamine transporter	SLC6A3
	Estrogen receptor beta	ESR2
	Mitogen-activated protein kinase 14	MAPK14
	Glycogen synthase kinase-3 beta	GSK3B
	Heat shock protein HSP 90	HSP90AA1
	Cell division protein kinase 2	CDK2
	Serine/threonine-protein kinase Chk1	CHEK1
	Cyclin-A2	CCNA2
	Calmodulin	CALM3
	Beta-2 adrenergic receptor	ADRB2
	Nuclear receptor coactivator 2	NCOA2
	Apoptosis regulator Bcl-2	BCL2
	Eukaryotic translation initiation factor 6 N/A	DOHH
	Mitogen-activated protein kinase 1	MAPK1
	Retinoblastoma-associated protein	RB1
	Cell division protein kinase 4	CDK4
	Fos-related antigen 2	FOSL2
3'-Methoxyglabridin	Nitric oxide synthase, inducible	NOS2
	Prostaglandin G/H synthase 1	PTGS1
	Potassium voltage-gated channel subfamily H member 2	KCNH2
	Estrogen receptor	ESR1
	Androgen receptor	AR
	Sodium channel protein type 5 subunit alpha	SCN5A
	Peroxisome proliferator activated receptor gamma	PPARG
	Coagulation factor Xa	F7
	Prostaglandin G/H synthase 2	PTGS2
	Coagulation factor VII	F7
	Retinoic acid receptor RXR-alpha	RXRA
	Acetylcholinesterase	ACHE
	Alpha-1B adrenergic receptor	ADRA1B
	Beta-2 adrenergic receptor	ADRB2
	DNA topoisomerase II	TOP2B
	Estrogen receptor beta	ESR2
	Mitogen-activated protein kinase 14	MAPK14
	Glycogen synthase kinase-3 beta	GSK3B
	Heat shock protein HSP 90	HSP90AA1
	Cell division protein kinase 2	CDK2
	Serine/threonine-protein kinase Chk1	CHEK1
	Trypsin-1	PRSS1
	Cyclin-A2	CCNA2
	Nuclear receptor coactivator 2	NCOA2
	Nuclear receptor coactivator 1	NCOA1
	Calmodulin	CALM3
2-[(3R)-8,8-dimethyl-3,4-dihydro-2H-pyrano[6,5-f]chromen-3-yl]-5-methoxyphenol	Nitric oxide synthase, inducible	NOS2
	Prostaglandin G/H synthase 1	PTGS1
	Muscarinic acetylcholine receptor M3	CHRM3
	Potassium voltage-gated channel subfamily H member 2	KCNH2
	Muscarinic acetylcholine receptor M1	CHRM1
	Estrogen receptor	ESR1
	Androgen receptor	AR
	Sodium channel protein type 5 subunit alpha	SCN5A
	Peroxisome proliferator activated receptor gamma	PPARG
	Coagulation factor Xa	F7
	Prostaglandin G/H synthase 2	PTGS2
	Nitric-oxide synthase, endothelial	NOS3
	Retinoic acid receptor RXR-alpha	RXRA
	Acetylcholinesterase	ACHE
	Alpha-1B adrenergic receptor	ADRA1B
	Sodium-dependent dopamine transporter	SLC6A3
	Beta-2 adrenergic receptor	ADRB2
	Estrogen receptor beta	ESR2
	Mitogen-activated protein kinase 14	MAPK14
	Glycogen synthase kinase-3 beta	GSK3B
	Cell division protein kinase 2	CDK2
	Serine/threonine-protein kinase Chk1	CHEK1
	Retinoic acid receptor RXR-beta	RXRB
	Trypsin-1	PRSS1
	Cyclin-A2	CCNA2
	Nuclear receptor coactivator 2	NCOA2
	Nuclear receptor coactivator 1	NCOA1
	Calmodulin	CALM3
Inflacoumarin A	Thrombin	SERPIND1
	Estrogen receptor	ESR1
	Androgen receptor	AR
	Peroxisome proliferator activated receptor gamma	PPARG
	Coagulation factor Xa	F7
	Prostaglandin G/H synthase 2	PTGS2
	Beta-2 adrenergic receptor	ADRB2
	Dipeptidyl peptidase IV	DPP4
	Heat shock protein HSP 90	HSP90AA1
	Trypsin-1	PRSS1
	Nuclear receptor coactivator 2	NCOA2
	Calmodulin	CALM3
	Prostaglandin G/H synthase 1	PTGS1
	Sodium channel protein type 5 subunit alpha	SCN5A
icos-5-enoic acid	Nuclear receptor coactivator 2	NCOA2
Kanzonol F	Estrogen receptor	ESR1
	Androgen receptor	AR
	Coagulation factor Xa	F7
	Prostaglandin G/H synthase 2	PTGS2
	Estrogen receptor beta	ESR2
	Nuclear receptor coactivator 2	NCOA2
	Calmodulin	CALM3
6-prenylated eriodictyol	Nitric oxide synthase, inducible	NOS2
	Estrogen receptor	ESR1
	Sodium channel protein type 5 subunit alpha	SCN5A
	Coagulation factor Xa	F7
	Prostaglandin G/H synthase 2	PTGS2
	Coagulation factor VII	F7
	Heat shock protein HSP 90	HSP90AA1
	Calmodulin	CALM3
7,2',4'-trihydroxy－5-methoxy-3－arylcoumarin	Nitric oxide synthase, inducible	NOS2
	Prostaglandin G/H synthase 1	PTGS1
	Estrogen receptor	ESR1
	Androgen receptor	AR
	Peroxisome proliferator activated receptor gamma	PPARG
	Prostaglandin G/H synthase 2	PTGS2
	Estrogen receptor beta	ESR2
	Dipeptidyl peptidase IV	DPP4
	Mitogen-activated protein kinase 14	MAPK14
	Glycogen synthase kinase-3 beta	GSK3B
	Heat shock protein HSP 90	HSP90AA1
	Cell division protein kinase 2	CDK2
	Serine/threonine-protein kinase Chk1	CHEK1
7-Acetoxy-2-methylisoflavone	Nitric oxide synthase, inducible	NOS2
	Prostaglandin G/H synthase 1	PTGS1
	Thrombin	SERPIND1
	Estrogen receptor	ESR1
	Androgen receptor	AR
	Sodium channel protein type 5 subunit alpha	SCN5A
	Peroxisome proliferator activated receptor gamma	PPARG
	Prostaglandin G/H synthase 2	PTGS2
	Nitric-oxide synthase, endothelial	NOS3
	Retinoic acid receptor RXR-alpha	RXRA
	Acetylcholinesterase	ACHE
	CGMP-inhibited 3',5'-cyclic phosphodiesterase A	PDE3A
	Alpha-1B adrenergic receptor	ADRA1B
	Beta-2 adrenergic receptor	ADRB2
	Alpha-1D adrenergic receptor	ADRA1D
	Gamma-aminobutyric acid receptor subunit alpha-1	GABRA1
	Dipeptidyl peptidase IV	DPP4
	Mitogen-activated protein kinase 14	MAPK14
	Glycogen synthase kinase-3 beta	GSK3B
	Heat shock protein HSP 90	HSP90AA1
	Cell division protein kinase 2	CDK2
	Serine/threonine-protein kinase Chk1	CHEK1
	Trypsin-1	PRSS1
	Nuclear receptor coactivator 2	NCOA2
	Calmodulin	CALM3
8-prenylated eriodictyol	Estrogen receptor	ESR1
	Sodium channel protein type 5 subunit alpha	SCN5A
	Coagulation factor Xa	F7
	Prostaglandin G/H synthase 2	PTGS2
	Coagulation factor VII	F7
	Heat shock protein HSP 90	HSP90AA1
	Nuclear receptor coactivator 1	NCOA1
	Calmodulin	CALM3
gadelaidic acid	Nuclear receptor coactivator 2	NCOA2
Vestitol	Nitric oxide synthase, inducible	NOS2
	Prostaglandin G/H synthase 1	PTGS1
	Muscarinic acetylcholine receptor M1	CHRM1
	Estrogen receptor	ESR1
	Androgen receptor	AR
	Sodium channel protein type 5 subunit alpha	SCN5A
	Peroxisome proliferator activated receptor gamma	PPARG
	Prostaglandin G/H synthase 2	PTGS2
	Muscarinic acetylcholine receptor M4	CHRM4
	Retinoic acid receptor RXR-alpha	RXRA
	CGMP-inhibited 3',5'-cyclic phosphodiesterase A	PDE3A
	5-hydroxytryptamine 2A receptor	HTR2A
	Alpha-1A adrenergic receptor	ADRA1D
	Alpha-1B adrenergic receptor	ADRA1B
	Sodium-dependent dopamine transporter	SLC6A3
	Beta-2 adrenergic receptor	ADRB2
	Sodium-dependent serotonin transporter	SLC6A4
	Estrogen receptor beta	ESR2
	Dipeptidyl peptidase IV	DPP4
	Mitogen-activated protein kinase 14	MAPK14
	Glycogen synthase kinase-3 beta	GSK3B
	Heat shock protein HSP 90	HSP90AA1
	Cell division protein kinase 2	CDK2
	Serine/threonine-protein kinase Chk1	CHEK1
	Trypsin-1	PRSS1
	Cyclin-A2	CCNA2
	cAMP-dependent protein kinase inhibitor alpha	PKIA
	Calmodulin	CALM3
Gancaonin G	Nitric oxide synthase, inducible	NOS2
	Thrombin	SERPIND1
	Estrogen receptor	ESR1
	Androgen receptor	AR
	Peroxisome proliferator activated receptor gamma	PPARG
	Coagulation factor Xa	F7
	Prostaglandin G/H synthase 2	PTGS2
	Nitric-oxide synthase, endothelial	NOS3
	DNA topoisomerase II	TOP2B
	Estrogen receptor beta	ESR2
	Dipeptidyl peptidase IV	DPP4
	Mitogen-activated protein kinase 14	MAPK14
	Glycogen synthase kinase-3 beta	GSK3B
	Heat shock protein HSP 90	HSP90AA1
	Serine/threonine-protein kinase Chk1	CHEK1
	Trypsin-1	PRSS1
	Cyclin-A2	CCNA2
	Nuclear receptor coactivator 2	NCOA2
	Calmodulin	CALM3
Gancaonin H	Estrogen receptor	ESR1
	Androgen receptor	AR
	Coagulation factor Xa	F7
	Prostaglandin G/H synthase 2	PTGS2
	Vascular endothelial growth factor receptor 2	KDR
	DNA topoisomerase II	TOP2B
	Heat shock protein HSP 90	HSP90AA1
	Trypsin-1	PRSS1
	Cyclin-A2	CCNA2
	Nuclear receptor coactivator 2	NCOA2
	Calmodulin	CALM3
Licoagrocarpin	Nitric oxide synthase, inducible	NOS2
	Prostaglandin G/H synthase 1	PTGS1
	Muscarinic acetylcholine receptor M3	CHRM3
	Thrombin	SERPIND1
	Potassium voltage-gated channel subfamily H member 2	KCNH2
	Muscarinic acetylcholine receptor M1	CHRM1
	Estrogen receptor	ESR1
	Androgen receptor	AR
	Sodium channel protein type 5 subunit alpha	SCN5A
	Peroxisome proliferator activated receptor gamma	PPARG
	Coagulation factor Xa	F7
	Muscarinic acetylcholine receptor M5	CHRM5
	Prostaglandin G/H synthase 2	PTGS2
	Nitric-oxide synthase, endothelial	NOS3
	Retinoic acid receptor RXR-alpha	RXRA
	Acetylcholinesterase	ACHE
	Alpha-1B adrenergic receptor	ADRA1B
	Beta-2 adrenergic receptor	ADRB2
	Estrogen receptor beta	ESR2
	Mitogen-activated protein kinase 14	MAPK14
	Glycogen synthase kinase-3 beta	GSK3B
	Heat shock protein HSP 90	HSP90AA1
	Cell division protein kinase 2	CDK2
	Retinoic acid receptor RXR-beta	RXRB
	Trypsin-1	PRSS1
	Cyclin-A2	CCNA2
	Nuclear receptor coactivator 2	NCOA2
	Calmodulin	CALM3
Glyasperins M	Nitric oxide synthase, inducible	NOS2
	Prostaglandin G/H synthase 1	PTGS1
	Potassium voltage-gated channel subfamily H member 2	KCNH2
	Estrogen receptor	ESR1
	Androgen receptor	AR
	Sodium channel protein type 5 subunit alpha	SCN5A
	Peroxisome proliferator activated receptor gamma	PPARG
	Coagulation factor Xa	F7
	Prostaglandin G/H synthase 2	PTGS2
	Coagulation factor VII	F7
	Vascular endothelial growth factor receptor 2	KDR
	Acetylcholinesterase	ACHE
	DNA topoisomerase II	TOP2B
	Estrogen receptor beta	ESR2
	Peroxisome proliferator activated receptor delta	PPARD
	Glycogen synthase kinase-3 beta	GSK3B
	Heat shock protein HSP 90	HSP90AA1
	Cell division protein kinase 2	CDK2
	Trypsin-1	PRSS1
	Cyclin-A2	CCNA2
	Nuclear receptor coactivator 2	NCOA2
	Nuclear receptor coactivator 1	NCOA1
	Calmodulin	CALM3
Glycyrrhiza flavonol A	Nitric oxide synthase, inducible	NOS2
	Estrogen receptor	ESR1
	Androgen receptor	AR
	Coagulation factor Xa	F7
	Prostaglandin G/H synthase 2	PTGS2
	Coagulation factor VII	F7
	Acetylcholinesterase	ACHE
	DNA topoisomerase II	TOP2B
	Estrogen receptor beta	ESR2
	Dipeptidyl peptidase IV	DPP4
	Glycogen synthase kinase-3 beta	GSK3B
	Heat shock protein HSP 90	HSP90AA1
	Cell division protein kinase 2	CDK2
	Trypsin-1	PRSS1
	Cyclin-A2	CCNA2
	Calmodulin	CALM3
Licoagroisoflavone	Nitric oxide synthase, inducible	NOS2
	Thrombin	SERPIND1
	Estrogen receptor	ESR1
	Androgen receptor	AR
	Sodium channel protein type 5 subunit alpha	SCN5A
	Peroxisome proliferator activated receptor gamma	PPARG
	Coagulation factor Xa	F7
	Prostaglandin G/H synthase 2	PTGS2
	Estrogen receptor beta	ESR2
	Dipeptidyl peptidase IV	DPP4
	Mitogen-activated protein kinase 14	MAPK14
	Glycogen synthase kinase-3 beta	GSK3B
	Cell division protein kinase 2	CDK2
	Serine/threonine-protein kinase Chk1	CHEK1
	Trypsin-1	PRSS1
	Cyclin-A2	CCNA2
	Calmodulin	CALM3
Odoratin	Nitric oxide synthase, inducible	NOS2
	Prostaglandin G/H synthase 1	PTGS1
	Estrogen receptor	ESR1
	Androgen receptor	AR
	Sodium channel protein type 5 subunit alpha	SCN5A
	Peroxisome proliferator activated receptor gamma	PPARG
	Prostaglandin G/H synthase 2	PTGS2
	Retinoic acid receptor RXR-alpha	RXRA
	Estrogen receptor beta	ESR2
	Dipeptidyl peptidase IV	DPP4
	Mitogen-activated protein kinase 14	MAPK14
	Glycogen synthase kinase-3 beta	GSK3B
	Heat shock protein HSP 90	HSP90AA1
	Cell division protein kinase 2	CDK2
	Serine/threonine-protein kinase Chk1	CHEK1
	Trypsin-1	PRSS1
	Cyclin-A2	CCNA2
	Nuclear receptor coactivator 2	NCOA2
	Calmodulin	CALM3
Phaseol	Thrombin	SERPIND1
	Estrogen receptor	ESR1
	Androgen receptor	AR
	Peroxisome proliferator activated receptor gamma	PPARG
	Prostaglandin G/H synthase 2	PTGS2
	Vascular endothelial growth factor receptor 2	KDR
	Mitogen-activated protein kinase 14	MAPK14
	Glycogen synthase kinase-3 beta	GSK3B
	Heat shock protein HSP 90	HSP90AA1
	Cell division protein kinase 2	CDK2
	Serine/threonine-protein kinase Chk1	CHEK1
	Cyclin-A2	CCNA2
Xambioona	Nitric oxide synthase, inducible	NOS2
	Estrogen receptor	ESR1
	Coagulation factor Xa	F7
	Prostaglandin G/H synthase 2	PTGS2
	Estrogen receptor beta	ESR2
	Nuclear receptor coactivator 2	NCOA2
	Calmodulin	CALM3
dehydroglyasperins C	Nitric oxide synthase, inducible	NOS2
	Estrogen receptor	ESR1
	Androgen receptor	AR
	Sodium channel protein type 5 subunit alpha	SCN5A
	Peroxisome proliferator activated receptor gamma	PPARG
	Coagulation factor Xa	F7
	Prostaglandin G/H synthase 2	PTGS2
	Beta-2 adrenergic receptor	ADRB2
	Estrogen receptor beta	ESR2
	Mitogen-activated protein kinase 14	MAPK14
	Heat shock protein HSP 90	HSP90AA1
	Cell division protein kinase 2	CDK2
	Serine/threonine-protein kinase Chk1	CHEK1
	Trypsin-1	PRSS1
	Cyclin-A2	CCNA2
	Nuclear receptor coactivator 2	NCOA2
	Calmodulin	CALM3
quercetin	Prostaglandin G/H synthase 2	PTGS2
	Heat shock protein HSP 90	HSP90AA1
	Nuclear receptor coactivator 2	NCOA2
	Dipeptidyl peptidase IV	DPP4
	Aldose reductase	AKR1B1
	Trypsin-1	PRSS1
	DNA topoisomerase II	TOP2B
	Thrombin	SERPIND1
	Potassium voltage-gated channel subfamily H member 2	KCNH2
	Sodium channel protein type 5 subunit alpha	SCN5A
	Coagulation factor Xa	F7
	Beta-2 adrenergic receptor	ADRB2
	Stromelysin-1	MMP3
	Coagulation factor VII	F7
	Nitric-oxide synthase, endothelial	NOS3
	Retinoic acid receptor RXR-alpha	RXRA
	Acetylcholinesterase	ACHE
	Gamma-aminobutyric acid receptor subunit alpha-1	GABRA1
	Amine oxidase [flavin-containing] B	MAOB
	Transcription factor p65	RELA
	Epidermal growth factor receptor	EGFR
	RAC-alpha serine/threonine-protein kinase	AKT1
	Vascular endothelial growth factor A	VEGFC
	G1/S-specific cyclin-D1	CCND1
	Apoptosis regulator Bcl-2	BCL2
	Bcl-2-like protein 1	BCL2L1
	Proto-oncogene c-Fos	FOS
	Cyclin-dependent kinase inhibitor 1	CDKN1A
	Eukaryotic translation initiation factor 6	EIF6
	Apoptosis regulator BAX	BAX
	Caspase-9	CASP9
	Urokinase-type plasminogen activator	PLAU
	72 kDa type IV collagenase	MMP2
	Matrix metalloproteinase-9	MMP9
	Mitogen-activated protein kinase 1	MAPK1
	Interleukin-10	IL10
	Pro-epidermal growth factor	EGF
	Retinoblastoma-associated protein	RB1
	Tumor necrosis factor	TNF
	Transcription factor AP-1	JUN
	Interleukin-6	IL6
	Activator of 90 kDa heat shock protein ATPase homolog 1	AHSA1
	Caspase-3	CASP3
	Cellular tumor antigen p53	TP53
	ETS domain-containing protein Elk-1	ELK1
	NF-kappa-B inhibitor alpha	NFKBIA
	NADPH--cytochrome P450 reductase	POR
	Ornithine decarboxylase	ODC1
	Xanthine dehydrogenase/oxidase	XDH
	Caspase-8	CASP8
	DNA topoisomerase 1	TOP1
	Superoxide dismutase [Cu-Zn]	SOD1
	Protein kinase C alpha type	PRKCA
	Interstitial collagenase	MMP1
	Hypoxia-inducible factor 1-alpha	HIF1A
	Signal transducer and activator of transcription 1-alpha/beta	STAT1
	Protein CBFA2T1	RUNX1T1
	Cell division control protein 2 homolog	CDK1
	78 kDa glucose-regulated protein	HSPA5
	Receptor tyrosine-protein kinase erbB-2	ERBB2
	Peroxisome proliferator-activated receptor gamma	PPARG
	Acetyl-CoA carboxylase 1	ACACA
	Heme oxygenase 1	HMOX1
	Cytochrome P450 3A4	CYP3A4
	Cytochrome P450 1A2	CYP1A2
	Caveolin-1	CAV1
	Myc proto-oncogene protein	MYC
	Tissue factor	F3
	Gap junction alpha-1 protein	GJA1
	Cytochrome P450 1A1	CYP1A1
	Intercellular adhesion molecule 1	ICAM1
	Interleukin-1 beta	IL1B
	C-C motif chemokine 2	CCL2
	E-selectin	SELE
	Vascular cell adhesion protein 1	VCAM1
	Prostaglandin E2 receptor EP3 subtype	PTGER3
	Interleukin-8	CXCL8
	Protein kinase C beta type	PRKCB
	Baculoviral IAP repeat-containing protein 5	BIRC5
	Dual oxidase 2	DUOX2
	Nitric oxide synthase, endothelial	NOS3
	Heat shock protein beta-1	HSPB1
	Transforming growth factor beta-1	TGFB1
	Estrogen sulfotransferase	SULT1E1
	Maltase-glucoamylase, intestinal	MGAM
	Interleukin-2	IL2
	Nuclear receptor subfamily 1 group I member 2	NR1I2
	Cytochrome P450 1B1	CYP1B1
	G2/mitotic-specific cyclin-B1	CCNB1
	Tissue-type plasminogen activator	PLAT
	Thrombomodulin	THBD
	Plasminogen activator inhibitor 1	SERPINE1
	Collagen alpha-1(I) chain	COL1A1
	Interferon gamma	IFNG
	Arachidonate 5-lipoxygenase	ALOX5
	Interleukin-1 alpha	IL1A
	Myeloperoxidase	MPO
	DNA topoisomerase 2-alpha	TOP2A
	Neutrophil cytosol factor 1	NCF1
	ATP-binding cassette sub-family G member 2	ABCG2
	Hyaluronan synthase 2	HAS2
	Glutathione S-transferase P	GSTP1
	Nuclear factor erythroid 2-related factor 2	NFE2L2
	NAD(P)H dehydrogenase [quinone] 1	NQO1
	Poly [ADP-ribose] polymerase 1	PARP1
	Aryl hydrocarbon receptor	AHR
	26S proteasome non-ATPase regulatory subunit 3	PSMD3
	Solute carrier family 2, facilitated glucose transporter member 4	SLC2A4
	Collagen alpha-1(III) chain	COL3A1
	C-X-C motif chemokine 11	CXCL11
	C-X-C motif chemokine 2	CXCL2
	DDB1- and CUL4-associated factor 5	DCAF5
	Nuclear receptor subfamily 1 group I member 3	NR1I3
	Serine/threonine-protein kinase Chk2	CHEK2
	Insulin receptor	INSR
	Claudin-4	CLDN4
	Peroxisome proliferator-activated receptor alpha	PPARA
	Peroxisome proliferator-activated receptor delta	PPARD
	Heat shock factor protein 1	HSF1
	C-reactive protein	CRP
	C-X-C motif chemokine 10	CXCL10
	Inhibitor of nuclear factor kappa-B kinase subunit alpha	CHUK
	Osteopontin	SPP1
	Runt-related transcription factor 2	RUNX2
	Ras association domain-containing protein 1	RASSF1
	Transcription factor E2F1	E2F1
	Transcription factor E2F2	E2F2
	Prostatic acid phosphatase	ACPP
	Cathepsin D	CTSD
	Insulin-like growth factor-binding protein 3	IGFBP3
	CD40 ligand	CD40LG
	Interferon regulatory factor 1	IRF1
	Receptor tyrosine-protein kinase erbB-3	ERBB3
	Serum paraoxonase/arylesterase 1	PON1
	Type I iodothyronine deiodinase	DIO1
	Procollagen C-endopeptidase enhancer 1	PCOLCE
	Puromycin-sensitive aminopeptidase	NPEPPS
	Hexokinase-2	HK2
	Homeobox protein Nkx-3.1	NKX3-1
	Ras GTPase-activating protein 1	RASA1
	Glutathione S-transferase Mu 1	GSTM1
	Glutathione S-transferase Mu 2	GSTM2

## Sheet: GGQLD Targets
Gene name
NOS2
PTGS1
CHRM1
ESR1
AR
PPARG
PTGS2
RXRA
PDE3A
ADRA1D
SLC6A3
ADRB2
SLC6A4
ESR2
DPP4
MAPK14
GSK3B
HSP90AA1
CDK2
MAOB
CHEK1
PRSS1
CCNA2
CALM3
PKIA
SERPIND1
NOS3
ACHE
LACTBL1
JUN
IL4
SIRT1
ATP5F1B
MT-ND6
PGR
CHRM3
KCNH2
SCN5A
F7
HTR3A
ADRA1B
NCOA2
DRD1
CHRM4
HTR2A
CHRM2
CHRNA2
OPRM1
GABRA1
BCL2
BAX
CASP9
CASP3
CASP8
PRKCA
TGFB1
PON1
MAP2
NCOA1
TOP2B
CA2
RELA
STAT3
AKT1
VEGFC
FOS
MMP2
MMP9
TNF
NFKBIA
BAD
SOD1
TIMP2
HIF1A
FAS
VCAM1
MAPK9
BIRC5
PLAT
CYP19A1
GSTP1
CHEK2
SELP
AGTR1
AKR1B1
IFNB1
PDGFA
ACE2
GPT
PGP
JAK3
CDKN1B
CDKN2AIP
IFNA1
ITGB5
LEPR
PLIN2
F2R
PDE10A
RYR2
SYNGAP1
BEX2
TARDBP
CHRM5
ADRA2C
OPRD1
HTR2C
DRD5
SLC6A2
NR3C2
GRIA2
MMP3
EGFR
CCND1
BCL2L1
CDKN1A
EIF6
PLAU
MAPK1
IL10
EGF
RB1
IL6
AHSA1
TP53
ELK1
POR
ODC1
XDH
TOP1
MMP1
STAT1
RUNX1T1
CDK1
HSPA5
ERBB2
ACACA
HMOX1
CYP3A4
CYP1A2
CAV1
MYC
F3
GJA1
CYP1A1
ICAM1
IL1B
CCL2
SELE
PTGER3
CXCL8
PRKCB
DUOX2
HSPB1
SULT1E1
MGAM
IL2
NR1I2
CYP1B1
CCNB1
THBD
SERPINE1
COL1A1
IFNG
ALOX5
IL1A
MPO
TOP2A
NCF1
ABCG2
HAS2
NFE2L2
NQO1
PARP1
AHR
PSMD3
SLC2A4
COL3A1
CXCL11
CXCL2
DCAF5
NR1I3
INSR
CLDN4
PPARA
PPARD
HSF1
CRP
CXCL10
CHUK
SPP1
RUNX2
RASSF1
E2F1
E2F2
ACPP
CTSD
IGFBP3
IGF2
CD40LG
IRF1
ERBB3
DIO1
PCOLCE
NPEPPS
HK2
NKX3-1
RASA1
GSTM1
GSTM2
FASN
FASLG
KDR
BBC3
TEP1
PRKCD
FN1
MCL1
FOSL1
FOSL2
CYCS
ALOX12
NFATC1
TDRD7
EGLN1
NOX5
FABP5
APOD
PYGM
CDK7
CYP2C9
ADH1C
ADRA2A
LTA4H
MAOA
CTRB1
ADRB1
MAP3K10
OLR1
IKBKB
MAPK8
AKR1C3
SLPI
MAPK3
LDLR
CAT
MTTP
APOB
PLB1
HMGCR
UGT1A1
SREBF1
GSR
ABCC1
ADIPOQ
SOAT2
AKR1C1
GOT1L1
ABAT
CES1
SOAT1
ITM2C
F10
RXRB
DOHH
CDK4
