# Supplementary material for: Ge-Gen-Qin-Lian decoction alleviates the symptoms of type 2 diabetes mellitus with inflammatory bowel disease via regulating the AGE-RAGE pathway
Source: BMC Complement Med Ther. 2024 Jun 10;24:225. doi: 10.1186/s12906-024-04526-x (PMC11163797; doi:10.1186/s12906-024-04526-x)
Supplement: Supplementary file 5 — Additional file 5: File S3: T2DM-IBD-targets [file 12906_2024_4526_MOESM5_ESM.xlsx]

## Sheet: Disease Targets
GeneCard-T2DM	OMIM-T2DM	TTD-T2DM	CTD-T2DM	DEG-T2DM	T2DM-Targets	Genecards-IBD	OMIM-IBD	TTD-IBD	CTD-IBD	DEG-IBD	IBD-Targets	T2DM-IBD- Targets
WFS1	GPD2	FGFR1	INS1	TMED5	WFS1	NOD2	AD7CNTP	PDF	MPO	PDE6A	IL10RA	PPARG
ABCC8	IDDM19	ADRB3	NFE2L2	GPA2	ABCC8	IL10RA	IBD7	RET	TNF	C2	IL10	IL6
HNF1A	IDDM7	HDAC1	ALB	NANOS3	HNF1A	IL10RB	PLEKHG5	CNR2	NOS2	CD55	PKHD1	ADIPOQ
INS	NEUROD1	INSR	HMOX1	TSSK6	INS	IL10	DJ1	ESR2	IL6	LPCAT1	IL6	CRP
HNF4A	CTLA4	SCD	SOD1	LTB4R	HNF4A	IFNAR2-IL10RB	KIF1B	ITGA4	NFE2L2	NAT8B	TNF	TNF
GCK	IDDM13	DPP4	GSR	MTAP	GCK	PKHD1	MTHFR	PPARG	IL10	CFB	TGFB1	NOS3
AKT2	IRS1	NR3C1	CAT	FZD5	AKT2	IL6	MFN2	PTGS1	RELA	PRKG2	ADAM17	SERPINE1
KCNJ11	CAPN10	MC4R	PPARG	FST	KCNJ11	TNF	GBD2	TPSAB1	IL1B	TMEM63C	LMNA	PON1
HNF1B	CCR5	PPARA	NOS2	FLOT1	HNF1B	TGFB1	PINK1	CXCR1	IFNG	NAALADL1	AGL	IL10
PPARG	SLC2A2	PPARG	RELA	ITM2A	PPARG	ADAM17	ECE1	CXCR2	TGFB1	SEC24D	APP	SELP
TCF7L2	IGF2BP2	JAML	LEP	BUB1	TCF7L2	NPC1	RHD	DHFR2	PTGS2	TIMP1	IL1B	CCL2
ENPP1	WFS1	PTGS1	IL6	USP21	ENPP1	PKD1	RHCE	DRD2	BCL2	RUNDC3B	IL23R	ICAM1
PAX4	IDDM23	ACACB	SREBF1	SARS	PAX4	LMNA	YARS1	GABRA1	TLR4	DPP10	VWF	GPT
PDX1	IDDM18	CALCR	TGFB1	RASA2	PDX1	GAA	GBD3	GABRA3	COL1A1	NMT2	APOE	PPARA
IRS1	NIDDM4	CNR1	IL1B	COX17	IRS1	AGL	PARK10	GABRA5	IL4	PITPNC1	MFN2	SOD1
NEUROD1	ZFP57	DRD1	GSK3B	GRWD1	NEUROD1	APP	PAOD1	GABRB2	HMOX1	CDC14A	LRRK2	SELE
LIPC	IDDM1	DRD2	CRP	DHX30	LIPC	IL1B	FOXD3	GABRR2	IL1A	CYP2B7P	IFNG	CAT
SLC2A2	PBCA	NR1H4	FASN	RECK	SLC2A2	GBA1	DNAJC6	RPL13A	IL12B	AQP8	TLR4	HMGCR
INSR	HMGA1	GCGR	TNF	RPGRIP1L	INSR	IL23R	IL23R	IL12A	IL2	UGT2A3	RET	GSTM1
IL6	IDDM15	GLP1R	SCD1	CANT1	IL6	VWF	TNNI3K	PBK	STAT1	NRG4	GBE1	IL1B
CDKAL1	ENPP1	IL1B	NOS3	CBX3	SLC30A8	PSEN1	ABCA4	CHRM1	CXCL8	S100A11	MPZ	SREBF1
SLC30A8	TNDM1	MGAM	IGF1	LDLRAP1	IGF2BP2	APOE	AGL	PTAFR	CAT	SLC38A4	SH3TC2	F3
IGF2BP2	IDDM21	NR3C2	IFNG	PRAG1	RETN	MFN2	DBT	TNF	STAT3	SLC6A14	CRP	VCAM1
RETN	IDDM8	ADORA2B	MPO	IGF2BP2	MTNR1B	LRRK2	ATP1A1	DHODH	CCL2	RBPMS	EGFR	TGFB1
RBPJ	SUMO4	MOGAT1	DDIT3	STX10	CAPN10	IFNG	AD13	GABBR2	GSR	CNTFR	CXCL8	MMP9
PPP1R3A	IL6	GHSR	BCL2	ATPAF1	ADIPOQ	TLR4	NBLST6	ICAM2	DUSP1	APOBEC3B	HLA-DRB1	IL4
MTNR1B	GCK	TXNRD1	SOD2	ECEL1	IRS2	RIPK1	NOTCH2NLC	IL12RB2	NFKB1	VLDLR	PMP22	NOS2
CAPN10	PAX4	NFKBIZ	AGT	MMP12	PTPN1	DYNC1H1	ECM1	IL37	CXCL2	AQP11	PKD2	AKR1B1
RBPJL	SLC30A8	PTGS2	INS	VHLL	HMGA1	RET	ZNF687	NFKBIZ	IL17A	WDR78	SQSTM1	PLAT
ADIPOQ	MAFA	GPR119	NFKB1	CTSW	TBC1D4	GBE1	MUC1	PTGS2	IL1RN	PKM	SNCA	PPARD
IRS2	GLIS3	INS	SERPINE1	HEMK1	SLC2A4	MPZ	GBA	GABRA2	GCLC	DAPP1	KIF1B	MPO
PTPN1	IL2RA	MTTP	PCK1	IFITM5	MAPK8IP1	SH3TC2	LMNA	GLP2R	BAX	BACE2	CCL2	STAT3
HMGA1	IDDM24	HCAR2	GPT	ARHGAP24	LEP	SMPD1	CADM3	ITGB7	CASP3	CHAD	ATG16L1	SIRT1
TBC1D4	IDDM17	SLC5A2	AKT1	TMEM200A	GPD2	CRP	COPA	ESRRA	VEGFA	CXCL1	PRKN	CYP3A4
SLC2A4	TCF7L2	SLC47A1	HMGCR	RXYLT1	GCGR	EGFR	MPZ	LTB4R2	IL18	PDIA4	STAT3	IFNG
MAPK8IP1	INS	HSD11B1	GPAM	LCN10	ACE	CXCL8	AD14	PDE2A	MAPK3	ACAT1	ABCB1	CXCL8
LEP	KCNJ11	GCK	PPARA	GPR101	CRP	HLA-DRB1	NCF2	FAP	MAPK1	ARFGAP3	CTLA4	IGFBP3
WRN	ABCC8	SIRT1	CPT1A	C1orf174	GCG	PMP22	CELIAC7	CYP2S1	MMP3	LRRN2	NEFL	PTGS2
GPD2	MAPK8IP1	ACE2	MAPK1	MED8	APOE	IAH1	IBD23	CXCL10	NFKBIA	SLC36A1	CYBB	SPP1
GCGR	IDDM4	CASP1	GPX1	LCE5A	TNF	PKD2	PARK16	SELE	ALB	CHRNA1	VCP	AKT1
ACE	MTNR1B	HSD11B2	SLC2A4	CAPS2	DPP4	SQSTM1	INAVA	IL10	CXCL1	ZFP3	SLC17A5	HMOX1
PRMT7	NIDDM2	FFAR1	CCL2	TMEM131L	NOS3	IGHMBP2	REN	LTB4R	TIMP1	MT1M	MPO	GSK3B
INS-IGF2	HNF1A	IL18	PPARGC1A	CCDC30	LPL	SNCA	IL10	MADCAM1	ICAM1	RMDN2	TP53	CXCL10
SOCS1	PDX1	METAP2	GCLC	RAD17	SERPINE1	KIF1B	RMD1	NTSR1	SERPINE1	CDC25B	COL1A1	ACACA
KCNQ1	TBC1D4	PPARD	CYCS	TLR7	PON1	ATP7B	TLR5	P2RX7	GCLM	LIPC	IL4	MMP2
CRP	DNAJC3	PTPN1	CXCL8	KLHL5	TH	CCL2	PSEN2	RAF1	TP53	ACOX1	TLR2	GSR
GCG	IRS2	CYP2S1	MAPK3	FLJ00225	CD36	GLA	NLRP3	TLR9	MAPK8	PDK2	NLRP3	IL2
APOE	IDDM11	GPBAR1	ADIPOQ	JAGN1	GLP1R	PTEN	ADAM17	TNFRSF1A	VCAM1	SNX30	IL37	CYP1A2
TNF	DUT	GIPR	ACACA	FGF17	ALB	ATG16L1	MPV17	ITGB1	IL12A	SLC19A3	FIG4	MGAM
DPP4	LIPC	IL1A	BAX	LYZA	IDE	G6PC1	ABCG8	ITGB7	PPARG	C7orf31	IRF5	TP53
FTO	IDDM3	SLC5A1	APOE	KRTAP10-7	APOA1	PRKN	PARK3	IL23R	PCNA	ACSF2	IL1A	GSTP1
NOS3	HNF1B	SLC5A2	FOS	SYNDIG1L	VEGFA	STAT3	HTRA2	INAVA	ABCC2	IFITM3	PTGS2	NFKBIA
LPL	IDDM6	PRKAG2	VCAM1	SPRR2A	HHEX	ABCB1	CELIAC8	GSR	CCL3	PI3	IL17A	MAPK8
SERPINE1	INSR	CCN2	APP	IGFBP4	APOB	CTLA4	COPD	HCK	MTOR	CNNM2	IL1RN	MAPK1
MTHFR	RETN	NFKB1	IRS1	TMEM119	ADRB3	NEFL	ZAP70	MAP3K8	GSK3B	KYNU	HEXB	IKBKB
PON1	AKT2	TIGAR	NFKBIA	HSPA4L	GHRL	CYBB	IL37	TNFSF15	IL5	PLCD1	IRGM	STAT1
TH	T2D3	GCG	INSR	SCO2	PPARGC1B	VCP	CHDS2	IMPDH2	JUN	TGM2	PINK1	FOS
CD36	HNF4A	KLB	PTGS2	TMEM88	PPARGC1A	MAPT	HOXD10	GABRG3	JAK2	CD74	IL13	MAPK14
GLP1R	IDDMX	SLC10A2	IL10	ANKS4B	IGF1	PRNP	PDE11A	CCR6	IFNG	SUGCT	EGR2	FASN
ALB	DFNA6	S100B	SCARB1	EMC7	AGTR1	SLC17A5	BMPR2	MMP27	CDKN1A	DEPDC7	IL2	CASP3
IDE	DFNA14	MAP3K10	IRS2	ICOS	IL10	MPO	CTLA4	S100A7A	TJP1	CNTN3	NCF2	CAV1
MT-ND1	DFNA38	PYGM	FN1	HTN3	MC4R	TP53	FARSB	QSOX2	MMP10	PLA2G12B	ALB	PRKCA
APOA1	WFSL	F2RL1	DNMT1	TSPAN9	LEPR	COL1A1	IRS1		TGFB1	TESK2	ICAM1	JUN
SHBG	CTRCT41	MBOAT4	NQO1	CCL4	CDKN2A	SLC37A4	SP110		MMP9	INPP5J	HLA-DQB1	ESR2
VEGFA	T2D	PYGM	PRKCA	EIF4E	AGER	IL4	GIGYF2		SQSTM1	FUT8	INAVA	IL1A
HHEX	IDDM12	GIP	ABCA1	CD226	ABCA1	NAGLU	ATG16L1		GSTM1	CNN2	PARK7	BCL2
APOB	CELIAC3	MC3R	JUN	ADIRF	SELP	TLR2	SAG		GPX1	HLA-DRA	CCR5	PTGS1
ADRB3	ALPS5	RORA	CREB1	NSG2	RBP4	NLRP3	PDCD1		IL4	BMP3	TNFRSF1A	PARP1
GHRL	NIDDM1	PLCD4	SPP1	AMN	CCL2	IL37	IBD9		TIMP2	LEAP2	IL18	RELA
PPARGC1B	CMKBR5	PARP1	CASP3	ZNF439	ICAM1	ACE	MYMY1		CCL20	TRHDE	HMOX1	CHUK
PPARGC1A	GLUT2	ACVR2A	LDLR	FERMT2	GIPR	TERT	CAV3		CCL4	SLC22A5	NFKB1
IAPP	IMP2	PTPRC	COL1A1	MYST4	NAMPT	HLA-B	CX3CR1		IFI27	SLC26A2	IL19
IGF1	WFRS	PDK4	LEPR	SNX4	GPT	ATP7A	CELIAC9		CSF2	ETFDH	PPARG
AGTR1	CCCKR5		NOX4	SIX6	PPARA	DNM2	HSCR6		OCLN	TAP2	NDRG1
IL10	WFS		IKBKB	GPBAR1	SOD1	FIG4	IBD12		IL10	GNA15	CFTR
MC4R	IDDM22		NR4A1	PGRMC2	AGT	IRF5	GBE1		GPT	FGFR2	MMP9
LEPR	HMGIY		PLIN2	RRP15	SELE	CYBA	CHDS5		ADM	ABCG2	MTHFR
CDKN2B	PDNP1		LPL	CEP164	CAT	IL1A	CBLB		MPO	CNKSR3	MMP1
CDKN2A	NPPS		ANGPTL4	ZNF8	HMGCR	GALC	POGLUT1		MMP2	SLC23A1	NOTCH1
AGER	M6S1		MMP2	VARS1	IGF2	PTGS2	SEC61A1		AKT1	HLA-DMA	NCF4
CETP	PCA1		MT2A	C15orf61	GSTM1	PYGM	RAB7		GPX3	SLC35G1	NOS3
LPA	ARHR2		OGDH	MTERF3	PLTP	IL17A	AD15		CYP2E1	SLC4A10	ENG
ABCA1	COLED		FABP4	ARL2BP	TLR4	IL1RN	PARK21		BECN1	HIF1A	PSEN2
SELP	IDDM5		SQSTM1	GSC	IGF1R	HEXB	ATP2C1		CCL7	FAM47E-STBD1	CTNNB1
RBP4	IFNB2		MTOR	IGF1R	ALMS1	PIK3CA	DZIP1L		SPP1	ARNTL2	NOS2
CCL2	HHF3		MMP9	PDCD1	IL1B	MEFV	GYG1		MKI67	FRMD1	GDNF
C12orf43	MODY9		BDNF	SPDYE1	KL	IRGM	CELIAC10		TNFRSF1A	PSMB9	TNFRSF11B
ICAM1	ZNT8		CD36	NOXA1	VDR	PINK1	MME		NQO1	PARP9	STAT1
GIPR	RIPE3B1		TH	SPICE1	GIP	GJB1	GNB4		CXCL10	C1QTNF3-AMACR	IL5
NAMPT	ZNF515		CYBB	MALSU1	UCP1	IL13	EIF4G1		FN1	TTYH3	CCL3
GPT	CD25		SLC2A1	C1orf105	IL18	EGR2	DNAJB11		MMP13	ARHGEF37	IL2RA
PPARA	HGF		EDN1	ASNSD1	TNFRSF11B	IL2	CELIAC11		COL1A1	APOL1	HLA-DQA1
SOD1	IDDM10		CYP2E1	ZFTA	SREBF1	PTPN22	HTT		ACTA2	CREB3L2	LRSAM1
AGT	TCF4		FAS	CCL16	F3	NCF2	HDL3		ADIPOQ	SAMD9L	FAS
PTF1A	MODY10		TRIB3	ISLR2	VCAM1	ALB	PROM1		DDIT3	LYN	XIAP
SELE	BIR		KEAP1	EMP3	FNDC5	ICAM1	UCHL1		CTNNB1	PPP2R3A	HSPB1
CAT	SUR		FOSL1	POMT2	EDN1	HLA-DQB1	PHOX2B		CCND1	PAQR5	COL1A2
HMGCR	IB1		MAPK14	CFAP36	BGLAP	RPL36A-HNRNPH2	AIS4		EDN1	DUOXA2	SERPINA1
IGF2	TCF1		GCLM	DUSP23	UCP2	INAVA	HSD17B13		ATP2A2	LOC102724507	SOD1
GSTM1	IPF1		CYP7A1	KDF1	FABP2	PARK7	PKD2		IL12B	TAT	CCL5
PLTP	AS160		MAPK8	PCNT	APOC3	CCR5	PPM1K		MMP12	ABCB1	IL12B
CAMK1D	PRKRI		AGER	SLK	FGF21	TNFRSF1A	SNCA		IFIT1	LPIN1	JAK2
TLR4	BMFDMS		SIRT1	MFSD2A	IL1RN	IL18	ADH1C		XDH	PADI2	IFIH1
PEA15	HL		CDH1	ZNF45	VWF	TRPV4	CELIAC6		CCL3	ZNF350	MIF
IGF1R	FRTS4		EDNRB	MYO1G	TGFB1	HMOX1	HSCR9		SIRT1	IFITM1	IL1R1
ALMS1	TCF2		CYP1A1	CSPP1	ABCG1	NFKB1	TRIM2		CCL5	SERPINA1	APC
IL1B	MODY1		SOCS3	MED4	COG2	PSAP	GDNF		AGER	USP30	AKT1
GCKR	HHF5		PIK3R1	PANK3	MMP9	CARD8	IBD18		IL1R1	BRINP3	TLR5
KL	RSTN		ICAM1	RFK	PNPLA3	INF2	HEXB		SOD2	ACKR2	SELE
VDR	HIHGHH		VEGFA	DAPK3	DIO2	IL19	PDE8B		CD86	CREB3L3	VEGFA
GIP	RCAD		XDH	SESN3	APLN	FLNA	APC		FOS	PHLPP2	CD36
UCP1	TCF14		DUSP1	TCERG1	PCK1	HEXA	AITD2		IGF1	LRP8	ADIPOQ
IL18	SUR1		CD14	MATCAP2	HBA1	PPARG	CELIAC2		ATF3	MT1H	MMP3
TNFRSF11B	HHF1		ATF3	CHUK	NPPB	NDRG1	IBD5		VDR	ANXA1	SLC22A5
SREBF1	TNDM2		HSPA5	SPRR2E	EPO	CFTR	PDB4		MYC	TAP1	LEP
F3	PNDM3		SP1	UBLCP1	PIK3R1	MMP9	SAR1B		CRP	BHLHE40	MUC1
VCAM1	BSF2		BCL2L1	MTX1	PTEN	MTHFR	HARS1		HMGB1	IRAK3	HTT
FNDC5	PNDM1		GSTA4	CEMP1	IL4	MMP1	SH3TC2		GPX2	CIPC	CCL11
EDN1	KPD		ABCC2	GPR35	UCP3	IL21	IRGM		CCR5	NFKBIZ	FBN1
ITLN1	HSF		OCLN	KRT3	LMNA	NOTCH1	SQSTM1		CDKN1B	TBXAS1	MAPK14
BGLAP	INSDM		TLR4	PRR14L	CST3	NCF4	IBD3		PLAT	CD44	LTF
HFE	NDH		MYC	TOP2A	GPX3	STXBP2	VAMAS6		CXCL5	WSCD1	MME
UCP2	IL2R		IGF1R	C2CD2L	NFKB1	NOS3	DHX16		CYP3A4	HNMT	EDN3
FABP2	IMD41		GJA1	FGG	NOS2	GUCY2D	AIF1		CASP9	RTEL1-TNFRSF6B	PHOX2B
APOC3	PNDM4		FTH1	RPF2	MTOR	ENG	HLA-DQA1		ABCC3	HMGCS2	VDR
JAZF1	HHF2		CCL3	SALL4	GC	PSEN2	HLA-DQB1		MAPK14	CDH3	VCAM1
FGF21	IDDM2		AHR	SFR1	F5	HBB	HLA-DPB1		AHR	OAS2	NCF1
IL1RN	PHHI		HGF	SPRR2F	ACE2	CTNNB1	ITPR3		TYMS	ACADM	NR4A2
VWF	TNDM3		SNCA	CAMK2A	NOTCH2	CEP290	MAPK14		TK1	ASB13	PON1
TGFB1	MODY13		PCNA	MTM1	AKR1B1	NOS2	AD17		CCNA2	ENC1	PDGFRA
ABCG1	PNDM2		AKT2	PCDHB1	GGT1	GDNF	PKHD1		IL12A	XBP1	CDH1
COG2	IDDM20		POR	IL18R1	GRB14	CBS	AITD1		SOCS3	PDE8A	SERPINE1
MMP9	MODY3		APOA1	CNGA2	ALDH2	LIPA	SLC17A5		CXCL1	KDELR3	ALOX5
PNPLA3	MODY4		JAK2	C2orf72	RARRES2	TNFRSF11B	ELOVL4		TLR2	LCN2	S100A9
DIO2	KIAA0603		ACTA2	MRPS12	PRKAB2	STAT1	BCKDHB		NLRP3	TRIB2	FCGR2A
APLN	P58		ABCC4	CXCL8	BDNF	TTR	SEC63		CD14	TNIP3	CFH
PCK1	PAGEN1		ATF6	ZNF100	TXNIP	IL5	FIG4		HSD11B2	DUSP6	IL22
NAGLU	NIDDM5		CXCL1	RCOR3	HSD11B1	CCL3	ENPP1		ABCG2	ANXA5	RELA
PLIN1	ACPHD		IL18	ANKS1A	RRAD	EDNRB	LTV1		ALB	ASPHD2	SLC19A3
HBA1	LIPH		CTNNB1	PDE9A	GFPT2	MTMR2	CELIAC12		CYCS	PHLDA1	SLC11A1
NPPB	HDLCQ12		TXNIP	SFT2D3	SOD3	IL2RA	LPA		ABCB1	MAGI1	CD14
EPO	HNF2		CEBPA	GTPBP4	PLAT	HLA-DQA1	PRKN		IL13	IDO1	NR3C1
PIK3R1	ADTKD3		TIMP1	VENTX	SOD2	LRSAM1	TBP		CCL11	TRIM22	PTGS1
PTEN	FIZZ3		CCND1	TMEM132A	F2	LRP5	IL6		CYP1A2	CXCL2	COL4A1
TFAP2B			ARG1	FBXL12	LIPE	GATA3	HNRPA2B1		PTGS2	SETD9	NFKBIA
IL4			GSTM2	SH3D21	LCAT	FAS	GARS1		LEP	OTOP2	ATM
UCP3			MT1	BAGE	ADRB2	APOA1	SFRP4		TH	FMO4	AGT
LMNA			CYP4A14	SMOC2	HP	KIT	PGAM2		SLCO2B1	CROT	MMP2
CST3			CASP9	ZNF585B	FADS2	HFE	EGFR		JAK1	LPGAT1	ARPC1B
NEUROG3			IDI1	COX6A2	PPARD	ITCH	CHCHD2		ADORA2A	SLC25A20	IGF1
GPX3			PCK2	MOGAT3	ANXA5	PHKA2	NCF1		THBS1	MXRA5	CYP27A1
NFKB1			CXCL2	STMN2	TF	XIAP	HSPB1		HSD11B1	RPS6KA6	CXCL10
NOS2			MAPK9	DIMT1	APOA2	INS	CD36		SOD1	ZC3H12A	CCL4
AHSG			DNMT3A	USP51	IGFBP1	RYR1	ABCB4		LTF	CCNJL	NFE2L2
MTOR			MBP	NUCKS1	SPINK1	HSPB1	ABCB1		NOS3	WARS	HIF1A
GC			SCD	ZFP3	SOCS3	COL1A2	PON1		CYP1A1	SLC25A34	RNF213
SERPINA12			ALDH2	JRK	ESR1	SERPINA1	PON2		IL7R	RHOU	HMGB1
UTS2			ACOX1	WDR44	NR1H2	SOD1	IBD11		SELE	TMEM38B	CSF3
C10orf67			ALAD	PARD6A	GYS2	MORC2	ARPC1B		MMP2	MT1F	UCHL1
F5			CFB	TAB3	FABP4	CCL5	IRF5		CCL2	SEMA5A	CSF2
ACE2			PARP1	HECTD2	CYBA	F2	AD10		GSTM3	DUOX2	TSC2
NOTCH2			HAVCR1	CUL4A	LCN2	TTC7A	NOS3		IER3	P2RY1	CASP1
AKR1B1			HSPB1	PURB	MPO	ERBB2	PRKAG2		SREBF1	ATP23	SP110
GGT1			TFRC	NADK	CDKN1C	IL12B	AIS2		CXCL2	BIRC3	CCND1
GRB14			RPS6	BAMBI	FADS1	JAK2	GATA4		TRAF6	SCUBE2	MAPK1
HLA-DRB1			CCNB1	TMEM161B	SUMO4	NPC2	CHDS9		MMP10	LOC102723407	HNF1B
ALDH2			STAR	IFT52	SLC5A2	F5	NEFL		PLA2G2A	DNAJC10	TLR6
RARRES2			GFAP	EMC10	CPE	FOXP3	AD12		STAR	PAG1	CCR1
PRKAB2			ALPL	TMEM135	GSTT1	IFIH1	LYN		IRF1	CNGA1	S100A8
BDNF			FABP3	MOGAT2	EP300	GYS1	CMT2H		NOX4	LIPG	SELP
TXNIP			APOB	ZFHX2	STAT3	MIF	JPH1		VEGFA	CPT1A	TNFSF15
HSD11B1			LHB	NCALD	SIRT1	IL1R1	GDAP1		ABCA1	RNF213	PROM1
RRAD			TIMP3	ISOC1	CYP3A4	AR	PMP2		AXIN2	CYP27A1	IL7R
GFPT2			G6PD	THUMPD3	HSPA4	APC	MYMY3		TXNRD1	SERF1B	C3
SOD3			FBXO32	MYEF2	APOA4	GFAP	TNFRSF11B		ACTB	VNN1	ADA
PLAT			TP53	NANS	GPX1	ELP1	TG		FGF2	KRT12	MYD88
SOD2			IL1A	ASB16	SLC2A1	AKT1	NDRG1		GSTP1	UNC13D	CCL20
F2			ANXA1	ZNF267	GAL	APOB	ZFAT1		IL23A	ZBP1	IL12A
LIPE			CDKN1A	TXNIP	PDE3B	BRAF	SLURP1		FASN	CLDN8	FGFR3
LCAT			TIMP2	AMMECR1L	IFNG	STAT4	AIS3		EGR1	MPP7	AIF1
ADRB2			GSTM3	TRIM42	CXCL8	CLCN5	AD11		ETFA	CYP2B6	TG
HP			CYBA	COQ8A	LPIN1	ELANE	CHDS8		SLC51A	JAK2	CCR6
FADS2			TF	TMEM97	SLC2A3	PFKM	FOCAD		CXCR4	LYZ	JUN
PPARD			CBS	CFH	HGF	LITAF	VCP		FABP4	OSMR	PDCD1
ANXA5			IL4	CAMKMT	NPY	POLG	HSCR5		ACACA	MIER3	TIMP1
TF			HMGCS2	ARMC2	SDC4	CARD11	ABCA1		RPS6KB1	F3	CXCR4
APOA2			F3	CDC5L	IGFBP3	TLR3	IBD16		NR1I2	ABCA12	SAG
IGFBP1			MAP1LC3B	ANKRD42	TRIB3	TLR5	CRB2		APOE	STOM	PLA2G7
SPINK1			FBP1	CASZ1	SHC1	CD40LG	LRSAM1		IFIT3	PPARGC1A	TLR9
SOCS3			MKI67	RDH8	ANGPTL4	SELE	GLE1		MMP7	IFITM2	DNAJC6
HLA-DQA1			PDGFRB	SUFU	CLPS	VEGFA	PTPA		FOSL1	PCK1	PLAU
ESR1			NR1H3	NRIP3	GHR	CARD9	SURF1		TFDP1	SPCS3	BMPR2
NR1H2			S100A9	AIF1L	NOS1	CD36	NOTCH1		CD80	IGK	SPP1
GYS2			PDIA3	RNF146	SCARB1	ADIPOQ	DHTKD1		TIMP3	B4GALNT2	IL23A
FABP4			GSTP1	RC3H2	CYP19A1	MMP3	AD7		TNF	NUCB2	AGER
CYBA			CCN2	HHATL	PON2	SLC22A5	PHYH		IL6	UBD	REN
GYS1			CP	TERF1	CTLA4	F8	AITD4		ADA	ELL2	SLC2A1
LCN2			ACE	MORC3	PTGS2	LTA	RET		PPARA	SLC23A3	SOCS1
HLA-DQB1			PON1	MRPL27	CPT1A	TNFRSF11A	IBD15		ITGA5	SLC7A11	CXCL12
SELL			VDR	SPIRE1	CCL5	PSTPIP1	EGR2		POLA1	CD82	EDN1
MPO			ME1	SMIM3	CD63	LEP	CD10		IKBKB	CDKN2B	F3
CDKN1C			G6PC1	TPRN	PLA2G7	MUC1	CALLA		POR	RPS6KA2	IKBKB
FADS1			PRNP	PLVAP	IL2RA	HTT	NEP		SCD1	ZNF91	HLA-DPB1
SUMO4			EGR1	TREX1	POMC	CCL11	CMT2T		IL2	LOC105369230	ABCB4
SLC5A2			SRXN1	ACSL6	SCD	FBN1	SCA43		IFIH1	SLFN5	RETN
CPE			TJP1	OXSR1	PYY	LAMP2	DJ9		NOS2	LPCAT3	CX3CR1
GSTT1			CCND2	KIFC2	ACHE	MAPK14	ABBP2		TLR4	HAVCR1	GSTM1
IL6R			UCP2	CCDC85A	TNFRSF1B	LTF	PKD6		OPRD1	ABAT	ACTA2
EP300			PLD1	RNF182	SPP1	IFNB1	AC133		IL17A	PARP14	SP140
STAT3			GSTM1	RAX2	AKT1	SMAD4	RP41		LY6E	GLRA2	COL3A1
SIRT1			GSTA1	PTTG1	TG	MME	CORD12		CSF3	DUSP10	FASLG
CYP3A4			KDR	NLN	ACSL1	EDN3	CD133		S100A9	TRPM6	PLA2G2A
GAD2			HMGCS1	KRTAP16-1	CYP17A1	CLCN1	MCDR2		CASP1	REG4	PTPRC
PNLIP			CCL7	TRIM11	LDLR	PHOX2B	STGD4		CDH1	OSBPL3	FN1
HSPA4			CCNE1	NUDT18	MIF	VHL	FPC		CASP8	MS4A10	BCL2
DNAH8			TXNRD1	AOC1	THBD	VDR	BTPS2		PARP1	PTPN13	ITGA4
OPRM1			HSPH1	UPK2	GLIS3	FMNL2	DESMD		CYP3A11	TTPA	CD79A
APOA4			NCF1	CCDC157	HMOX1	PLA2G6	SPG79		PPARD	PTGR1	GATA4
GPX1			SLC7A11	CDC42EP4	ZMIZ1	CDH23	NDGOA		FAS	CHI3L1	CLMP
PCBD1			CDK1	ATRIP	NR3C1	VCAM1	SPG79A		IGF1	PECR	ITGB2
HDAC9			PDGFB	NINJ1	THBS2	TPMT	PMX2B		AGT	PIK3R3	FCGR3A
NDUFS4			TGFB2	GPR55	CEBPA	NCF1	NBLST2		CDC6	HSD3B2	SELL
SLC2A1			CCL5	WDR31	NRF1	NR4A2	CCHS		NR3C1	FNIP2	IL18RAP
GAL			CYP3A4	SNX18	FABP3	PON1	MSL		ATP8B1	NHEJ1	CAT
PDE3B			CASP1	DHPS	ACADS	PDGFRA	CMT2A2B		RETN	CLYBL	PPARA
IFNG			LDHA	UFSP2	HMGB1	PLP1	HMSN6A		FST	ADH1A	CHI3L1
INPPL1			PRKCB	STARD4	ADRB1	BDNF	KIAA0720		MMP9	GUCA2B	NR1H4
KCNJ5			S100A8	VEGFC	CPQ	MBL2	PARK7		OCLN	ADGRA3	GSTP1
CXCL8			TNFAIP6	FCRL4	PTPRN	CD40	CMT2A		IFI44	SATB2-AS1	SREBF1
LPIN1			COL1A2	ZC3H13	GSK3B	SYK	HMNR4		CDC45	ZDHHC23	BGLAP
ONECUT1			MT1A	TEX9	FGF2	SCN5A	KIAA0214		ANXA1	MT1JP	GNB4
SLC2A3			NLRP3	DKFZp566E044	ADIPOR1	CDH1	CMT2A1		TJP1	NPY1R	ECE1
HGF			NR0B2	GALNT6	CCK	SERPINE1	PARK6		CDK1	IGHM	SLC9A3
NPY			SLC3A2	PTAFR	CTNNB1	ALOX5	CMTRIC		IL1A	MYO1D	CASP8
SDC4			B2M	PARD6G	TNFRSF1A	S100A9	HDFNRH		PKLR	FAHD1	MAPK8
IGFBP3			EGF	TMEM43	ADIPOR2	SLC22A4	RHNA		TNFSF14	STAT1	JAK3
TRIB3			PRKAA1	FAXC	KRT18	FCGR2A	YARS		DPYD	EIF5A2	GPT
SST			CCNA2	SIN3A	ANGPT2	CFH	CMT2A2A		XIAP	PHYH	ANGPT2
BAIAP2L1			ABCB1	PDHA1	CP	MT-ND1	AAOPD		COL4A2	CALU	ERBB3
SHC1			CAV1	IL15	IL17A	ABCD1	NBLST1		PTGES	ENPP1	CASP3
UBE2E2			PKLR	CEP290	CBS	PRKCQ	AIS1		TGFB3	ACVR2A	IFNAR2
ANGPTL4			ADM	ZNF561	PRKAA2	IL6R	DJC6		CXCR2	PARP8	MYC
CLPS			PPARD	ASIC4	SERPINC1	SOX10	IBD17		MMP1	MT1P3	PECAM1
SLC17A5			THBS1	TRIP4	TTR	IL22	CCDD		HGF	IL1RN	ZAP70
GHR			SLC2A2	HEL97	ARAP1	CD4	ABCR		ABCB11	CFI	CXCL1
NOS1			MME	GPI	MTTP	JUP	GDE		BCL2L1	MAST2	FGF2
REN			BECN1	CRYBG3	B2M	RELA	BCATE2		CXCL8	EFNA1	HGF
SCARB1			MMP13	BBS10	SP1	IFNGR1	CMT2DD		CCR6	DRAM1	CXCL2
CYP19A1			ITGA2	PPDPFL	MT2A	SLC19A3	CMTDIC		SP1	MT1G	HMGCR
USF1			GSTO1	ZNF551	DBP	HLA-C	PYPAF1		IL1B	HOXA2	CCR2
PON2			CEBPB	EDNRB	CXCL10	PYGL	NIID		KEAP1	MTMR8	G6PD
CTLA4			ATP7B	CDC16	MC3R	SLC11A1	URBWD		SAT1	NAAA	MTOR
PTGS2			ACE2	ACSS3	IGF2R	BRCA2	KIAA1441		TRPV1	RBKS	ANXA1
CPT1A			TTR	DTD2	CYP2E1	IKBKG	PUM		ABCB1A	PSD3	CD80
CCL5			SMAD3	ABHD1	GOT1	CD14	DFNA34		IL18	IFI16	GIGYF2
GNB3			BMP7	TMTC1	TIMP3	TNFRSF1B	LMN1		CXCL12	SULT1A1	GYG1
CD63			ITGB1	GOPC	PLIN2	NR3C1	IGSF4B		RELA	SERPINB5	A2M
DUSP2			XBP1	PNPLA8	GLO1	F9	AILJK		VIM	PRDX6	LOX
PLA2G7			SMAD2	BNC2	ACACA	PTGS1	CMT1B		COL4A1	PRDM1	SAA1
IL2RA			CYP2B10	MCM6	PRKAA1	COL4A1	TYRRS		IFI44L	TMEM220	SOD2
POMC			FABP1	IPCEF1	NTS	NFKBIA	YTS		INS1	CASP1	FGFR2
SCD			SGK1	ZNF451	MMP2	ATM	YRS		ABCB1B	ADAMTS9	IL33
PYY			ACHE	EPS8L2	ACP1	AGT	IMNEPD2		RPS6	NOS2	CXCR2
ACHE			GPD1	BCL7C	FOXA2	BRCA1	C1orf106		GOT1	ARHGAP44	LCN2
TNFRSF1B			NR4A2	FOLR3	TLR2	CLN3	RTD		HSPA5	S100P	ENPP1
SPP1			PDK1	MSANTD4	ADM	CDKN2A	CSIF		TIMP3	CXCL3	FOS
AKT1			PLAU	KRTAP24-1	G6PC1	MMP2	MGCA8		HSPB1	SCFV	CHUK
TG			GBP2	C10orf53	RBMS1	ARPC1B	TIL3		MAPK9	STRIP2	NAT2
ACSL1			BNIP3	IRAK1	BCHE	IGF1	AD4		IL3	TSPAN7	MAP2K1
CYP17A1			ABCG1	GLUD2	CNR1	CYP27A1	CIAS1		TRPV6	TCN1	JAK1
LDLR			RAC1	RPS27A	SERPINF1	SMAD3	TACE		PLA2G4A	FKBP11	FCGR3B
MIF			ABCC1	MDFIC	DGAT1	CXCL10	MTDPS6		CDK2	PLA2R1	TGM2
THBD			CASP8	PCP4	FOXO1	PRTN3	GBD4		LRR1	MT1A	IL3
GLIS3			TPD52L1	APOA1	NR1H4	TGFBR2	IL1RP1		IRS1	SEC14L1	CLU
HMOX1			MTTP	LCE2A	NR1H3	CCL4	OMI		TRPM4	FGFR3	IL12RB2
ALOX5AP			BMP2	TXNDC16	PCK2	PI4KA	IMD48		G6PD	IFI6	GJA1
UTS2R			PKM	PRR15L	NCOA1	TNFAIP3	IL1H4		EIF2S1	NCOA7	CAV3
ZMIZ1			CXCL12	FIGN	AQP7	TARDBP	SRK		SLC22A1	RNF152	MMP13
STX4			AKR1B1	MEOX1	CDKN3	CD163	IL1F7		AMIGO2	MLKL	TH
PLIN3			NAMPT	TRPS1	DRD2	KRAS	PPNAD2		MAOA	ENTPD5	CR2
NR3C1			CD44	CHI3L1	GPR35	MYH9	HOX4D		IL2RA	PACS1	CAV1
THBS2			FGF2	CWC27	PRKCD	ATXN3	PDE11A1		HMGCR	GBA3	TBP
LTA			EGFR	MROH6	TERT	TUG1	PPH1		TIMP1	CARD6	CXCR1
PTPN2			ACACB	FRZB	SDHB	NFE2L2	IDDM12		BGLAP	RAVER2	XDH
UMOD			PGF	KLHDC5	APOC2	HIF1A	FARSLB		CXCL14	KCND3	S100A12
KLF11			MGST1	IL17RC	AQP9	RNF213	C3orf9		NLRP3	HSD17B11	GSK3B
CEBPA			ALDH1A1	CPNE6	AGTR2	MYO5B	IFI41		CCNB1	IYD	CDKN2B
MOK			NR3C1	TRMT10B	CPT2	HMGB1	KIAA0642		APP	TMEM56-RWDD3	EDNRA
NRF1			SOX9	CCDC120	IRAK1	SPG11	APG16L		SLC7A11	PBLD	SERPINA3
FABP3			GLUL	ZBTB48	PRL	JAG1	RP47		MYD88	MCOLN2	KDR
ACADS			CDC20	PAEP	AZGP1	TF	SLEB2		CYP3A11	ANK3	CD55
HMGB1			DGAT1	WASHC4	RPS27A	CSF3	DDD4		THBS1	C4BPB	ITGB3
ADRB1			PDK4	TIFA	SAA1	ATP2A1	MYMY		SPHK1	IGLJ3	TPM3
FXN			HNF4A	PPBP	GPR119	HLA-A	LQT9		SLC2A3	CHP2	FCGR2B
NFYA			CHUK	ALYREF	CREB1	UCHL1	GPR13		HSD11B1	HOXA6	AXIN2
CPQ			TRAF6	ZNF692	GAD1	CSF2	KTELC1		PRKCA	MMP7	CYP3A4
PTPRN			LCN2	FNBP4	GSR	SMAD2	ADTKD5		CSF2	CAPN13	CCN2
GSK3B			STAT3	BTLA	PRKCB	TSC2	PSN		PECAM1	SLC16A1	HTRA2
FGF2			GAPDH	CDK5RAP3	FOXO3	SFTPC	GSD4		XDH	NUDT7	PLA2G4A
ADIPOR1			CRYAB	TBPL2	FGB	CASP1	APBD		GCLM	SGK2	CXCL9
CCK			HSP90AA1	SIGLEC7	IL2	SP110	ADMIO3		MIF	SLC30A10	IDO1
CTNNB1			FOXO3	EPHB4	CYP1A2	CCND1	CLP46		TXNIP	IGKC	CR1
TNFRSF1A			GSTT1	ZFP28	TGFBI	MAPK1	SEC61		CCN2	RAC2	CD274
PBX1			OGG1	KCTD1	CS	MSH6	CMT2B		SLC7A5	MMP12	CXCL5
ADIPOR2			IGFBP5	SUSD3	GPD1	LPL	HHD		ACACB	IGHV3-48	ITGAL
KRT18			ESR1	TRIM48	PDK4	HNF1B	PKD5		SLC2A1	MMP3	PON2
KLF14			IGFBP2	RPL10L	SLC5A1	IL21R	BCPM		SKP2	ACADS	CD27
ANGPT2			SOD3	LYPD6B	POU5F1	TLR6	DZIP2		IL22	NIPSNAP3A	RIPK2
CP			FSHB	ARL5B	MYLK	LDLR	GSD15		ALDH1A1	GBP4	TREM1
IL17A			NGF	RB1	MYD88	NFAT5	PARK18		IGF1R	VSIG10	IRF1
LEPROT			SLC2A3	AQP4	GOT2	CCR1	IT15		MAP2K1	PFKFB3	PLAT
CBS			SLC5A1	ZNF93	CCN2	S100A8	CMTD1F		PDGFB	METTL7A	FGF7
GH1			IL2	N4BP1	IL1RAP	SELP	EIF4G		TPM3	METTL7B	CDKN1B
PRKAA2			C3	ZNF257	MGAM	ITGAM	HEDJ		JUN	SLC7A5	CD86
SERPINC1			GPX4	VSTM4	LIPG	TNFSF15	LOMARS		FZD2	SELENBP1	PDGFRB
TTR			UCP1	NFRKB	IL23A	THBD	HD		IDI1	IGSF9	ABCB11
H6PD			COL3A1	MTMR4	TP53	HP	HLN2		SQLE	HAPLN3	BTK
ARAP1			ALCAM	GGTLC2	ATM	PROM1	PROML1		IGFBP4	IGHA1	TEK
TCF3			ACADM	USP13	FST	IL7R	PARK5		COL3A1	ZNF704	TRAF6
POLR2D			DCLK1	DGAT1	IGFBP2	TPP1	NBPHOX		CFLAR	VSIG1	BAX
MTTP			SFRP2	IKBIP	FBN1	DSP	VAMAS5		KLF5	PKIB	ODC1
ATP2A3			COL4A1	BCL2A1	RAC1	MLH1	SCDR9		AKR1B10	LOC100996333	TRPV1
B2M			MFN2	RCOR1	CYP2D6	CRB1	FLDP		IL19	DHRS11	THBS1
SP1			PMEPA1	EHD4	SCP2	FLG	PP2CM		PLAU	IGHV3-69-1	NR1I2
MT2A			CLU	PYDC2	GSTP1	IL15	NACP		C4B	CPA6	SOCS3
LPXN			MAPT	TECPR1	NFKBIA	MT-ATP6	ADH3		CCNE1	GXYLT2	CDKN1A
DBP			VIM	MBD5	PXDN	IRAK4	AIS5		PCK1	HSD17B2	TGFB3
CXCL10			IER3	PCM1	APOC1	NLRP12	MSUDMV		VEGFD	SLC6A6	ICOS
MC3R			DUSP6	SET	ITGA2	C3	KIAA0517		CHUK	FAM162A	IRAK3
F8			CYP1A2	RDX	DLK1	NF1	HSCR3		AQP8	PLS3	DUOX2
IGF2R			AGTR2	DUSP13A	THBS1	ADA	PTMP		TNFRSF10A	ST3GAL1	SLPI
CYP2E1			PTEN	ARHGAP25	LRP5	NDP	PARK1		GPT	GRAMD1C	C4B
GOT1			DNMT3B	LCK	PITPNC1	MYD88	PPNAD3		COL1A2	CHPT1	SCN9A
TIMP3			IGFBP3	RBM10	MAP3K1	CCL20	GS		ODC1	LINC00969	COL5A2
PLIN2			EIF2AK3	CTTN	OGG1	IL12A	PARK4		SLC51B	MSN	EIF4G1
KCNJ15			PRLR	LRCH1	CCND2	FGFR3	CMT2R		ARG2	CWH43	IRS1
C5AR2			SLC16A3	ZNF302	MAPK8	AIF1	ADSD		CD44	SAMD13	SLC26A3
KSR2			MET	PALB2	PCSK9	TG	IBD19		FASLG	TDP2	TCF4
GLO1			NR1I2	RCCD1	FGF23	CCR6	CMRD		FBXO32	EPHX2	ESR2
ACACA			NTRK2	COLEC12	ITGA1	LRBA	HARS		ABCG1	PDCD4	CCL7
CEP19			VNN1	VAV3	MAPK1	NOD1	KIAA1985		CXCL10	GCNT2	MMP14
PRKAA1			TOP2A	PORCN	FFAR1	BEST1	LRG47		IL1RN	SERPINA3	PSMB9
HMG20A			HIF1A	PNKP	G6PC3	JUN	P62		TIMP2	CYP4F2	SIRT1
AOC3			HSD3B1	ZNF44	IKBKB	BTNL2	ANDD		FABP6	GHR	IHH
AMBP			LITAF	SYCE3	PRKCZ	PDCD1	CMT2W		UQCRFS1	JUNB	VIM
NTS			NCF2	EBF1	ITGB3	NLRP1	DDX16		ALPL	C8orf4	PPARGC1A
MMP2			TNFRSF1A	GINS2	MACF1	IL4R	IRT1		BUB1B	SLC17A4	IRF4
ACP1			IL33	ANO8	CD40	GRN	CELIAC1		HERC6	CLDN1	CYCS
PCSK1			SRC	ACOT7	CYP2C9	TIMP1	PKD4		KRT16	XPNPEP2	TJP1
FOXA2			PPP1R15A	ELL3	GDF15	CXCR4	CMT1J		ABCB1	MEP1B	P2RX7
TLR2			BCL2L11	MFSD14B	SOX4	SAG	CSBP1		ACKR3	S100A8	ITGB1
ADM			CREBBP	THEM5	MBNL1	PLA2G7	STGD1		BIRC5	ACVR1C	CD44
CYP11B2			ERO1A	AURKAIP1	DLC1	MMACHC	FFM		BST2	PIM2	IGFBP3
EXT2			LCAT	ZNF583	C3	ESR1	RP19		CCR2	MCUB	MAPK3
G6PC1			IL17A	SUI1	SGK1	TLR9	CORD3		IGFBP3	CXCL11	RAF1
RBMS1			FGF21	FBLIM1	IL12B	DNAJC6	ARMD2		TSC2	SP110	ADH1C
BCHE			CDKN1B	CNTN5	NR3C2	PLAU	VAMAS2		NDUFA4L2	CTSH	XBP1
CNR1			CIDEA	KRTAP2-1	F7	BMPR2	KIAA0473		LAMB3	MIR196A1	PDGFB
SERPINF1			HSPA1L	SHISA3	ACACB	SPP1	PARK19		CDKN1C	ZNF429	CD34
DGAT1			ITGAV	CSE1L	CLU	IL23A	OPDM3		GPAT3	PODXL	DOCK8
FOXO1			PRKCD	PHPT1	PPIF	AGER	FPLD2		PLAUR	SLC16A9	HAVCR1
KNG1			AQP3	TXK	RREB1	REN	CMD1A			ELOVL5	CCL18
NR1H4			DPP4	GPT2	PIK3CA	B2M	HGPS			PCCA	TIMP2
MSTN			FABP7	CT55	STAT1	GYS2	HOMGSMR2			SAA2	HLA-DPA1
NR1H3			JUNB	FZD6	SOST	GNAS	DSS			F2R	FLT1
PCK2			GPX2	SNAPIN	GAP43	IL17F	CHN2			TMEM92	F2R
NCOA1			GPX3	RELA	ETS1	ATXN2	ETM6			IFT74	CYP2E1
AQP7			ACTB	DDX18	CREBBP	ALK	NALP3			STEAP4	NAMPT
FGF19			NOS1	CBLN2	RPS6KB1	EGF	PDB6			SLC9A7	IKZF1
CDKN3			CCNB2	ASCC1	PNPLA2	MECP2	ADTKD2			CDHR1	SPARC
DRD2			ATP1A1	DOCK11	PCSK2	SMAD6	KEFH			STXBP1	SEC61A1
GPR35			IL1RN	RYR1	NOX4	TGFB2	EMD2			EXPH5	HPGD
PRKCD			HSPA9	FPGS	NR0B2	IL2RB	TSLL1			SLC41A1	FYN
TERT			GDF15	COPS7A	SLC27A1	SLC2A1	MELIOS			AIFM3	MPV17
SDHB			PRDX6	RACGAP1	USP36	SOCS1	CMTDID			PLPP1	MMP7
CNR2			XRCC1	AKT1	TFRC	CXCL12	NECL1			TUBAL3	NQO1
APOC2			UBE2C	CPT2	TRAF3	COMT	SYNCAM3			CCL24	CYP1A1
AQP9			QKI	ZNF200	PDE2A	CD28	CMT2FF			ZNF124	FPR1
ANGPTL8			ALAS1	CYBRD1	HSP90AA1	EDN1	CMD1V			TGFBI	HSD11B1
AGTR2			HAMP	CD300A	FOS	POLGARF	FCAS1			MT1E	RAC2
CPT2			HBEGF	RBM15	MAPK14	TREM2	IBD29			APPL2	C5AR1
IRAK1			AGTR1A	CCDC88A	FASN	F3	ADTKD4			RNF125	PARP1
CYP21A2			RXRA	C1orf54	GUSB	IKBKB	GVHDS			PMP22	UNC13D
FOXC2			RETN	DMGDH	PIK3CB	MST1	PRSS25			CASP4	HSPA5
PRL			SORT1	SPOPL	TFAP2A	IFNA1	SLEB1			SOCS3	ECM1
AZGP1			CYP26B1	HDAC10	DUSP1	HLA-DPB1	STM2			TMEM72	NRG1
RPS27A			ENO1	USP47	ESRRA	CYBC1	FCU			UGDH	ANXA5
SAA1			ADGRE1	PCSK7	GK	GHRL	NISBD1			TMED6	MAOA
G6PC2			ALDOA	VPS33A	HSD11B2	ABCB4	CMT2EE			CHN2	CEBPB
GPR119			DNM1L	LRRFIP1	STAR	BACE1	STSL1			COL6A3	GCLC
SENP2			ABI3BP	ENTPD2	STEAP4	RETN	IBD31			SULT1A2	MTM1
DMRTA1			KLF4	ZNF452	XRCC1	EPO	PARK13			RRM2	NPSR1
APOA5			HERPUD1	PLK1	BRAF	TGFBR1	PDE11A3			SLC51B	ETS1
CREB1			STAT1	NCKAP1L	F13A1	CX3CR1	ALPS5			PDZK1IP1	DRD2
GAD1			ANXA2	SEC14L6	GREM1	GSTM1	ADMIO2			RMND5A	INPP5D
GSR			PTK2	SEPTIN6	RPGRIP1L	SRC	FIL1Z			CNTN4	IGF1R
PRKCB			CYP17A1	SOST	SSR1	ACTA2	VODI			IQGAP2	ITPR3
FOXO3			DDIT4	HAX1	CASP3	RAB7A	RMD2			VWF	CASP9
KLK1			GLS	KLHL28	BCL11A	SP140	PDE11A2			DUSP4	OTC
FGB			DNAJB9	TMEM150A	PECAM1	PIK3CD	POVD1			HEG1	POGLUT1
IL2			FOSB	BEND7	NLRP3	COL3A1	CELIAC3			SLC51A	MMP12
MAPK10			CPE	TEF	LGALS3	FASLG	RILDBC1			SELP	ATP8B1
PTS			C5AR1	QSER1	CAV1	PLA2G2A	SARA2			EVI2B	POLA1
CYP1A2			PYGL	SHFL	ATP5F1B	PTPRC	USH3B			IL1B	OSM
MTHFD1			EPHX1	U2SURP	MAP2K1	LCAT	MNMN			MT1X	ACKR2
TGFBI			BAD	USP16	JAK2	FN1	IFI1			MMP1	UBD
CS			DDX17	MUL1	CTSB	BCL2	PDB3			LEF1	SLC26A2
GPD1			PTPN1	COPS9	NGF	MYO9B	PRP8			C1R	MB
PDK4			BACE1	PPT1	SRC	SERPINC1	NMOAS			TMIGD1	PODXL
THADA			FADS1	FOXO1	GAPDH	ITGA4	DBP2			G6PC	ADORA2A
SLC5A1			C4B	MAP1S	PRKCA	HNRNPA2B1	FTDALS3			TSTA3	BCL2L1
MLXIPL			EDNRA	CHAMP1	ACTB	CD79A	NADGP			HLA-DPA1	TAP2
POU5F1			HP	ANKRD33	HSPA8	PHKB	DMRV			SLCO4A1	MKI67
MYLK			THRSP	ASTE1	JUN	MSH2	STGD3			IRF1	ABCG2
CSNK2A1			PNPLA2	NAP1L2	RHEB	SORL1	ISQMR			FSTL1	KEAP1
MYD88			EHHADH	CKS2	ESR2	HSPD1	SCA34			GPX8	LGALS1
ADCY1			MMP7	ZNF417	PFKM	GATA4	ALS11			PTGDR	KRT7
GOT2			CASP12	SERTAD1	PTPRF	RNASE3	YVS			SLC3A1	SAR1B
SLC6A2			GRIN1	TTPA	PDP1	CLMP	BTOP			ADGRG6	DMBT1
CCN2			GLRX	GKN1	TPO	ITGB2	SLD			XAF1	CYP1A2
IL1RAP			ABCG2	JMJD1C	ADORA1	EPM2A	STGD2			GABRP	ABCC2
LNPEP			CACNA1C	CDC20	HK2	FCGR3A	M6S1			REG1A	CCR7
PDE5A			HK2	HGSNAT	NPHS1	MYH11	PCA1			SLC6A19	AHR
MGAM			MMP1	SAMD3	PYGM	IL1RAPL2	SAC3			RAB31	PPARD
LIPG			PRDX1	DKFZp781N011	CCL11	POMC	NPPS			ADH1C	MADCAM1
IL23A			CDKN1C	ANKRD39	IGFBP7	DMD	ARHR2			C2orf88	AREG
MSBP1			MYH7	PTER	IL1A	CP	COLED			FOXP2	CFB
ADRA2B			ADIPOR2	GRB14	MB	HLA-G	CMT2D			FOS	HLA-DRA
TP53			GCG	MRGBP	SERPINA6	CSF1R	PDJ			RAPGEFL1	IL24
BSCL2			PRDX2	TRH	PGF	SELL	HDL4			PPARG	IGSF6
CASR			TNFSF10	KREMEN1	TFAM	NHLRC1	BSF2			LOC285097	GSR
ATM			BIRC5	PCSK2	ISL1	IL18RAP	OPMD2			CCL20	REG3A
HABP2			BGLAP	SIN3B	GPAM	CAT	SMAD1			UGT1A3	SP1
CCKAR			MMP3	SLIT1	GPX2	PPARA	PYL			FCGR3B	TIMP3
SLC16A11			CALR	DDA1	SORBS1	STAT6	GSD10			PECAM1	C1S
FST			VLDLR	CAPN11	WDR11	NRAS	HMND5			MTM1	CYSLTR1
IGFBP2			DUSP5	PLSCR2	BCL2	MT-ND5	SMAJI			FBXO16	PCNA
FBN1			RUNX2	CX3CR1	LPP	SST	HMND3			INSC	DPYD
PSMA6			H19	RFT1	GAS6	IRF3	CMT2F			CYP4X1	HCK
RAC1			ACSL4	SFXN3	PTHLH	ELN	BDPLT10			GRAMD3	BANK1
CYP2D6			CDKN2C	TMEM81	MAFA	CHI3L1	MDR3			SLC20A2	CLDN1
SCP2			ACLY	ZNF791	TCF4	NTRK1	MDR1			ICAM1	ITGA2
APOH			MT2	HEL-S-47e	FGFR1	NR1H4	ESA			PDZD3	TYMS
SULT1A3			SDHA	CTBP1	HDAC1	HNF4A	PCYT			SLC25A23	MLKL
SCT			ATF4	ACTR10	PTGS1	KNG1	ARPKD			SPNS2	AIM2
HLA-DPA1			MDM2	MED20	DRD1	IL12RB1	SIASD			HNF1A-AS1	PLAUR
ADRA2A			ARNT	METAP2	TXNRD1	GSTP1	ADMD			IGFBP5	DKK1
SPRY2			ASS1	ANO9	NFKBIZ	SH2D1A	E1B			ADH6	LY96
ANKRD55			NDRG1	FLJ00353	HCAR2	SREBF1	PCLD2			MAPRE3	AKT3
GPSM1			INSIG1	TMEM141	CASP1	C4A	KIAA0274			BNIP3	CTSK
NYAP2			OSGIN1	NAIF1	METAP2	BGLAP	PDNP1			MZB1	SACS
NUCB2			CTSD	PDZK1	GPBAR1	CTSD	IPHAK			ITGA5	GHR
GSTP1			BHLHE40	NEK5	KLB	TBK1	HSF			ELK3	TAP1
CDC123			P2RX7	ZNF543	SLC10A2	AGTR1	HGF			EGR1	HLA-DMA
NFKBIA			CXCR4	LINC02694	S100B	NGF	PARK2			ENG	THBS2
PXDN			ADIPOR1	TSLP	PLCD4	CSF1	SCA17			DOC2B	C1R
APOC1			DLD	TMCO3	PARP1	GNB4	IFNB2			ZNF57	DEFA5
CELF1			WNT5A	ZFP1	RELA	GUCY2C	IBMPFD2			RGS5	PRKCA
HMGA2			IL12B	PGLYRP4	EDNRB	GM2A	GARS			TRIM29	SLC5A1
ASCL2			PLIN4	DMRT1	CDC20	TLR1	FRPHE			RGCC	NTRK2
ITGA2			TGFBR1	SAMD5	CHUK	AIRE	PGAMM			CDH5	CXCL11
DLK1			UCP3	PAQR9	TOP2A	ECE1	NISBD2			SLC28A3	SLC6A19
THBS1			LOX	ASGR2	PLK1	PHKG2	PARK22			PON3	CHCHD2
PAM			ABCB11	HIC2	CCDC85A	SLC9A3	CGD1			PIGZ	LAMB3
LRP5			MAT2A	ZNF219	RB1	CASP8	HSP27			ENTPD1	WNT5A
PITPNC1			HSPD1	SLIT3	BUB1	VPS35	CHDS7			SOCS1	FABP2
MATN4			ATP1B1	SH2D7	PPBP	PTPN2	PGY3			MYZAP	POSTN
ADCY5			SERPINE2	SOCS7	CFH	GP1BA	PGY1			LAX1	CXCL6
MAP3K1			PLAT	DTX2	IGFBP4	MAPK8	PON			EPHA2	GPX1
HLA-C			PRKACA	ALMS1	FGG	SLC6A4	CLCs			IKBIP	ZNF687
ZZEF1			MCM2	PGM1	CAMK2A	LACC1	CMT2K			SMOX	PI3
OGG1			THRA	PPIF	PDHA1	JAK3	ARC41			IFI30	TNC
CCND2			APOA2	PEMT	COX6A2	TBX21	IBD14			PDK4	STX11
MAPK8			RPL32	UBR3	CYBRD1	TBX5	CMH6			PEA15	TFF1
PIK3CG			CIDEC	DELE1	COQ8A	GPT	CMT1F			FXYD5	CD69
TSPAN8			SERPINB1A	HC21ORF7	FBLIM1	PMS2	WPWS			MB	DDIT3
PCSK9			TGFBR2		CKS2	ACE2	VAMAS3			ADM	DDC
INAFM2			ACTA1		ACOT7	ANGPT2	ASD2			GUCA2A	HNMT
PIK3C2A			APOA4		PTTG1	SMN1	VSD1			SLC10A5	CCL19
FGF23			IGF2R		MMP12	ERBB3	CMT2E			DDIT4	GREM1
ANK1			SMOX		MFSD2A	GCG	TOF			PLAU	CNR2
ITGA1			TFAM		SLIT3	CASP3	SAIDV			ANO6	EPHX2
AP3S2			MYD88		GALNT6	BMP6	TACHD			CTLA4	WIPF1
AGMO			EP300		USP47	IFNAR2	JP1			SLFN11	CXCL13
MAPK1			MAFF		PEMT	MYC	CMT4A			RIPK2	SLC26A4
FFAR1			PLAUR		AQP4	PHKA1	CMT1G			ADGRL4	TNFRSF10A
G6PC3			IRAK2		CTTN	PECAM1	CMTDIG			SPARC	CYP7B1
IKBKB			ID2		TMEM97	DES	OPG			ST3GAL2	SCNN1B
PRKCZ			NPPB		FERMT2	IL6ST	AITD3			TRPV3	CORO1A
CAPN5			VDAC1		RACGAP1	DCTN1	HMSNL			TRABD2A	GPX3
RFX3			GCK		MYEF2	ZAP70	ZNF406			HLA-DMB	CCL24
ITGB3			S100A6		LRRFIP1	CXCL1	MDM			SRGN	BIRC5
APOM			AGTR1		SERTAD1	TNFSF11	VAMAS4			UGP2	C2
MACF1			MSMO1		TRH	FGF2	CMT2P			ASRGL1	SLC2A3
LRP6			CDK4		EIF4E	HGF	LCCS1			F2RL2	FKBP10
AGPAT2			GATA4		HSPA4L	CXCR3	KIAA1797			GSTA1	HSD11B2
CD40			RPS6KB1		NCALD	IL11	IBMPFD1			PDPN	IFI27
CYP2C9			ITIH2		STARD4	CXCL2	HDLCQTL13			ACKR4	ENTPD1
GDF15			HYOU1		VEGFC	PNPLA3	ABC1			TNC	TNFRSF9
SOX4			ABCC3		VPS33A	SBF1	AOVD1			AREG	ITGAX
MBNL1			PBK		RYR1	CST3	FSGS9			FADS1	MGAM
HLA-DQA2			AKR1B10		MCM6	HMGCR	TAL			CXCL10	GSTM3
NKX6-3			CYP11A1		SNX4	MVK	GLE1L			TM4SF18	TRPA1
ARPIN-AP3S2			COL27A1		ARHGAP25	HRAS	PPP2R4			BGN	PON3
DLC1			DMBT1		RECK	ADAM10	CMT4K			GIMAP4	TLR10
IL23R			VCL		ACTR10	ERAP1	TAN1			NIPAL1	DCN
RDH5			ADGRA1		UBLCP1	CD8A	KIAA1630			TMEM37	SATB2
BCAR1			NDUFS1		FLOT1	APOC3	CMT2Q			FCRL5	EGR1
C3			SYT7		PCP4	MT-CYB	PAHX			TRIM36	ANK3
SGK1			PER3		RBM15	VPS13C	HSCR1			CCDC69	IL1RAP
ARL15			PDE4B		PNPLA8	CCR2	MEN2A			NTRK2	SLAMF1
IL12B			HRAS		DDX18	G6PD	CHN1			ANKRD22	CCL21
TNFSF12			MAP2K2			SLC6A3	KROX20			INPP5D	SULT1A1
NR3C2			COL7A1			ADRB2	ICP3			MIR200C	PTGES
PTPN22			PNPLA3			MTOR	IBD13			MMP14	CD38
F7			GMNN			RBP4	MVCD5			GLB1L2	ACTB
ACACB			INHBB			CHGA	IMD71			COL4A1	MGP
CLU			APAF1			ANXA1	SLEB10			XKR9	BCL6
PPIF			CXCL10			SPTLC1	FTDALS6			C4B_2	OCLN
UBE3C			HADHA			CREBBP	SCOLIV			LOXL2	SLC6A14
RREB1			GSS			CTSB	CMT2Y			IL1R1	SERPING1
TMEM18			A2M			ATRX	TGD			SRI	ACADM
HLA-DQB2			GSTA2			TYK2	HPALP1			HLA-DQB2	FCN3
PIK3CA			EIF4EBP1			PRKAR1A	CAAHD			MMP10	LGALS2
STAT1			PYGM			ACHE	VMCKD			IER3	DOCK11
PRKAB1			GADD45A			COL11A1	RIFLE			LAMC1	CDK2
SOST			LIPG			CD80	LCCS			SCN9A	HTR4
SLC16A13			PRSS23			KRT5	PARK25			FLT1	REG4
GAP43			GOT1			GFRA1	MC4DN1			EPB41L4B	TAGAP
ETS1			SLC1A2			COL5A1	AOS5			FYN	CSF3R
ELMO1			MAP2K1			GIGYF2	AAKAD			ITGA2	NOTCH2NLC
CREBBP			PTGS1			MT-CO1	IFI75			PRR15	FOXD3
RPS6KB1			CDK2			MT-ND6	PARK11			MB21D1	VIPR1
PNPLA2			H2AX			GYG1	IBD10			CD38	MSN
PCSK2			PDX1			A2M	RP96			MMP9	TRPM6
NOX4			EMP1			CLCNKB	LGMDR21			AGPAT4	PRDM1
SNAP23			RARA			IL2RG	RUMI			HLA-DPB1	FABP4
ST3GAL4			SELENOP			NKX2-5	CVID15			DERL3	NR4A1
NR0B2			MCM7			MYLK	MPDT			PLVAP	RASGRP1
SLC27A1			CSRP3			LOX	V28			PCSK5	BECN1
LY75			CD68			SAA1	CMT2K			PDE4B	FADS1
USP36			HSPB7			C9orf72	PDB5			TINAG	LYZ
C1QTNF9			ASNS			SOD2	CMTRIA			SERPING1	DUSP1
TFRC			SERPINB2			NPHP4	OCIF			PXDC1	FLI1
TRAF3			IRAK1			FGFR2	TDH3			CEBPB	BIRC3
ARID5B			RGCC			AIP	CMT4D			MIR4435-2HG	TBXAS1
RASGRP1			PRKCE			CALCA	AITD3			KRCC1	RPS6KB1
PDE2A			CTSB			IL33				GLCCI1	NOX4
EXOC6			KHSRP			PIK3CG				CD34	PXDN
COBLL1			OLR1			IDUA				SLC9A2	CA2
TCF19			TNFSF11			C5				GPR160	GNA11
STARD10			TRIB1			CXCR2				PDZK1P1	XK
IRX3			SCD2			PLG				COL1A1	TNFAIP6
PCGF3			GADD45G			LCN2				OLFM4	ICAM2
C2CD4B			CRYAA			ENPP1				CA12	BACE2
HTR2A			BRAF			WAS				GJA1	MAP3K8
RETNLB			CXCL5			FOS				CDH11	PCSK1
LGR5			ATP2A2			TMEM67				CHST11	LTV1
HSP90AA1			CRELD2			CHUK				RETSAT	THY1
FOS			COL6A1			AIFM1				PLCD3	HBEGF
MAPK14			ACAA2			GJC2				IFNAR2	FASN
FASN			ADAMTS1			SLC2A2				SAA2-SAA4	SAA2
PDPK1			SLC11A2			STK11				VIPR1	ZFP36
F9			NPY			RAG1				DNAJB9	ANPEP
GUSB			SELE			NAT2				SH3PXD2B	KLK6
PIK3CB			KCNJ11			MAP2K1				ACADSB	PTAFR
TFAP2A			GDF10			FUS				FADS2	MAPK9
GFPT1			CTH			HSPG2				AQP9	CDH3
DUSP1			CPT2			HTRA1				ASAP1	LTB4R
ESRRA			LGALS1			JAK1				FMO5	CXCL3
GK			MVD			IL7				PRLR	CLCN2
HSD11B2			COL12A1			CTSG				CXCL8	PLA2R1
STAR			SYN1			VIP				TMEM236	IKZF3
STEAP4			MAOA			NOX1				NAMPT	PKLR
CSN1S1			HSPA1B			MICA				PTPRM	AKR1B1
XRCC1			CASP7			S100B				ART3	NCKAP1L
ESM1			MEF2C			FCGR3B				AKAP1	CDH5
BRAF			MX2			WT1				ADGRE2	CDK1
GTF2I			BCL9L			TGM2				JAK3	HLA-DQA2
CFAP418			GGT1			KARS1				KCNK5	ITGB7
MT-ND5			NRF1			LMNB1				LRRC31	HLA-DRB5
F13A1			USP2			PTPN11				PTGS2	STAR
TAB2			LYZ			RUNX1				IHH	FOCAD
FAF1			CPT1B			IL3				BEST2	BGN
MAEA			PPP1R3C			CLU				CYYR1	CASP4
PSMD6			HDAC1			IL12RB2				BST2	SELPLG
GREM1			PDGFRA			CCK				GNA11	NNMT
GP1BA			RHOB			PTCH1				ROBO1	IMPDH2
MTCH2			TRP53			SLC12A1				COL1A2	OSMR
TRPM2			ABCC8			CPT2				PXDN	TXNIP
GNPDA2			AQP7			CHAT				SERPINB9	CFLAR
RPGRIP1L			PTH1R			DLG5				GMPR	PAPPA
DGKB			AHCY			GJA1				SEMA6A	CARD6
ZFP36L2			GK			CAV3				ME1	FOSL1
SSR1			LDHB			MLC1				RGS2	EIF2S1
NDUFAF6			CDKN2A			MMP13				MAOA	LPIN1
PELO			F2R			F13A1				WIPF1	SLURP1
SLC12A3			SLC40A1			HSPA4				FCGR3A	SPHK1
CASP3			CCND3			TH				CD93	PLEK
BCL11A			TNFRSF11B			CETP				MIR215	CCNE1
PECAM1			ULK1			CR2				KDR	REG1A
NLRP3			ALDH9A1			RBCK1				SNORD3D	IFI16
LGALS3			DLK1			LRP6				VIM	S1PR1
CAV1			XAF1			TYR				ACSL4	TNFSF8
SLC22A2			IRF1			COL4A3				CXorf36	STXBP1
SELENOS			CROT			CDC42				NXPE3	CLCA4
ORAI1			GFRA1			RANBP2				STRADB	GPR65
ATP5F1B			AREG			PSENEN				ADAM19	STS
MT-CO2			CITED2			PRF1				TMTC1	ITGA5
MAP2K1			GHR			CYP2D6				ETS1	TAT
JAK2			HSPE1			TNNI3				ALPL	MFGE8
CTSB			KRT19			CAV1				CD80	ACADS
NGF			RREB1			ALG9				HOXB5	FFAR2
SRC			HSD17B10			TBP				TMEM171	SLC41A1
TSC2			BIRC3			IL17RA				CD274	CPA6
GAPDH			BMAL1			ARSA				IL33	PDE4B
PRKCA			HSD17B4			STAT5B				MTMR11	SLC51B
ACTB			ORM1			CCR3				IFI44	SERPINE2
HSPA8			TERT			DEFB4A				CAMK2N1	ALDOB
JUN			TK1			F10				BEST4	GPX2
RHEB			ESR2			GGT1				FAM46C	CYP4F2
ESR2			MFAP4			GLI3				TCF4	SLC30A10
PFKM			WSB1			OPTN				CSF2RB	CYP2B6
PTPRF			FOXA2			MTR				GBP1P1	AQP8
DMPK			F10			NCSTN				LDHD	ACOX1
PDP1			SREBF2			ALMS1				SLC2A3	PKM
TPO			BAK1			TAC1				NAALADL2	KCND3
ADORA1			PDE6C			TTC21B				RAB8B	HSD3B2
HK2			ACADL			RAG2				SLC39A5	SLAMF7
MYOD1			TNFAIP3			CXCR1				C3	LRP8
NPHS1			CYP1B1			TSC1				IL7R	DSE
OGT			FGF1			TREX1				UNC5CL	THRB
PYGM			PLK1			XDH				ADGRL2	IGHM
CCL11			GADD45B			COX5A				APLNR	APOBEC3G
CISH			RBP1			S100A12				P2RX4	FADS2
IGFBP7			UGT1A1			GSK3B				KLHL6	VEGFD
IL1A			SCARA5			CLN6				PLCE1	FOXP2
MB			SPTLC2			FGF23				ITGAX	EHHADH
MEF2A			HMGB2			NPPB				HCLS1	SERPINB5
SCARB2			FEN1			RHO				ARHGDIB	CSF2RB
SERPINA6			SERPINH1			SFTPA1				C1S	ANGPTL4
PGF			COL14A1			CDKN2B				NXPE2	TNFSF14
SI			MACF1			CIITA				GPR183	SAT1
TFAM			GSTA3			COL7A1				CYP4F12	ACACA
ISL1			KYNU			SOX9				GPR39	DPP10
SIK2			SPARC			LBR				CYTH4	PDPN
CDIPT			ACAT2			KCNQ1				SLC22A18AS	ADAM19
CNTF			ANXA3			EDNRA				ENPP2	SYT11
GPAM			HILPDA			PAX2				CTSK	DOCK2
GPX7			THRB			GUSB				NID1	IL13RA2
AGRP			CDKN3			COL17A1				LRRC75A	POR
GPX2			ANXA5			IFT140				TFF1	FZD5
PLEK			AURKB			PDE4A				IGFBP7	MMP10
TAC1			ATG5			F2RL1				FRRS1	RETNLB
SORBS1			ERN1			HNRNPA1				SYT11	CCNA2
AMY2A			ANPEP			CRH				TEK	ATF3
GPX5			DCN			KITLG				PCOLCE	VNN1
GPX8			GSN			SERPINA3				IL10RA	RPL13A
HRC			DHCR7			NPY				SCIN	IGKC
GPX6			RGS2			SDHB				CYP2S1	CDH11
PXDNL			CLDN1			TFRC				SCD	LOXL2
FABP12			ALDOB			ZEB2				THY1	ROBO1
P2RY12			COL4A2			KDR				NDRG2	IGFBP4
WDR11			S100B			HSPA1L				ISX	SLC25A20
BCL2			DGAT2			FBLN5				KIRREL	SKP2
PLA2G6			NFKB2			SFTPD				ITGB2	IFITM2
HLA-G			PEG3			TSHR				NR4A2	SCD
ATXN2			LMCD1			CD55				GBP5	LCP2
CHD1L			MFGE8			GJB2				ADAMTS1	CPT1A
LINGO1			GEM			NRTN				MIR194-1	DUOXA2
HLA-DPB1			SLC31A1			ACTA1				POU2AF1	GLP2R
LPP			CCDC85A			ITGB3				PLEKHG6	CASP5
PROX1			AKAP12			TPM3				C4BPA	JAM2
SLC22A18			PRKAA2			GAPDH				TM4SF1	SLC16A1
AUTS2			UNG			MT-ND4				USP2	ENPP2
ANKH			NTN1			ADAMTS13				DMBT1	EPHA2
YKT6			CLEC3B			MUC5AC				CLCN2	SLA
HLA-DRB5			ITGA3			FCGR2B				BDH1	FAP
PRC1			ABCD3			GATA6				ITGB3	SULT1A2
TAX1BP1			FGFR4			AXIN2				SDR16C5	CA4
PARP11			MT3			CYP3A4				SLC16A4	ALDH1A1
CLEC14A			TSPO			CCN2				PALMD	HLA-DMB
CYB5D2			IFIT3			CC2D2A				RASSF5	JUNB
DNLZ			NFATC1			ZFYVE26				NNMT	PLVAP
PAPPA			RELN			CALR				CALCRL	ALDH1A2
GAS6			PTPRE			BACH2				MCAM	LTB4R2
PTHLH			CREM			FBXO7				ALOX5	MCAM
			SKP2			MUC2				PLEK	SLC1A1
			KLF6			MET				PRO2012	SLC4A4
			TPM1			FGFR1				HGF	GOT1
			TLR2			TRAF3				SLC13A2	SH3PXD2B
			HMGB1			DSG1				COL15A1	LEF1
			PRKN			HTRA2				VNN2	LILRB4
			ABCC5			PLA2G4A				ST6GAL2	IGFBP5
			SOS1			IL27				ERRFI1	PDCD4
			EFNB2			EIF2AK2				S100A9	ABAT
			AIF1			CXCL9				MYEOV	GSTA1
			GAS6			IDO1				PLA1A	TPSAB1
			SLC6A6			RAB27A				IRF4	KLF5
			VWF			CR1				FBN1	RGS1
			TES			CD274				SRPX2	INHBA
			CYB5A			AHI1				VCAM1	SLC7A11
			CFD			ITGA3				TNFRSF9	FST
			IL1RL1			ERCC2				SMPDL3A	RPS6
			PER1			CREB1				S1PR1	VIL1
			HSP90B1			HPRT1				TGFB1	CHRM1
			PYCARD			CXCL5				NR1I2	MMRN1
			EIF2S1			LDHA				PLK2	GPR183
			TGFB3			PIK3R1				ORAI2	TNFRSF17
			PEBP1			PLCG2				GPD1L	PIK3R3
			ID1			ITGAL				COL4A2	PFKFB3
			SLC2A5			RTEL1				CYTIP	CEP128
			SORBS1			CACNA1C				LDB2	CD74
			EFNA1			ABL1				CRIP2	ABCC3
			PROM1			PON2				ADGRF5	PRKG2
			SEC61A1			EMD				FLI1	CHRNA1
			TRPV6			RORC				CKB	TFDP1
			DERL3			CD27				SLAMF7	LAMC1
			IRF7			TYMP				NAT2	SLC51A
			DBI			PAH				EDN1	ACVR2A
			PHLDA2			DNASE1				THEMIS2	GABRA1
			RND1			RIPK2				KLHL5	HLA-DQB2
			SLCO1A4			DNMT3A				KLF7	SLC6A6
			IRF3			CYP19A1				EDNRA	CAPN9
			MYH10			CARD14				RPSAP58	SNX10
			SLC27A1			TREM1				DDC	IFITM1
			TPO			INPP5E				MFGE8	SLC9A2
			MIF			IRF1				LY6E	DDIT4
			HSPA1A			SHOC2				SLC6A20	PDCD1LG2
			HAL			COL9A3				P2RY8	CEACAM7
			HDAC7			TSLP				RHOH	C4BPB
			CLDN15			PLAT				ANXA6	PSAT1
			IL12A			ALDOA				THRB	CD82
			PHGDH			NPHP1				PALM2-AKAP2	IGFBP7
			GPNMB			CDSN				CHST15	CKB
			AKR1C3			F12				TMEM45A	RASSF5
			PMAIP1			RHOA				PCSK1	FUT8
			C5			IDH1				PTPRC	ANXA6
			ALDH3A2			HAMP				SLC43A3	RPS6KA2
			COL18A1			EIF2B5				FCN3	NUCB2
			FASLG			FGF7				LOC102724428	TCN1
			ID3			CDKN1B				LOC101059935	CLCA1
			IGF2			CD86				AHCYL2	CALU
			RB1			LMX1B				ERG	SUGCT
			DECR1			SMO				NAPEPLD	TPK1
			ELOVL6			MBP				SLC37A2	GABBR2
			LY96			CHEK2				CA1	IFITM3
			NFIL3			IGF2				IL1A	NTSR1
			SLCO1A1			LCK				SACS	PROK2
			SLC17A8			NLRC4				RNF157	P2RY1
			AMIGO2			PDGFRB				ANGPTL2	PRDX6
			NUDT7			CYP2C9				CTGF	DEFA6
			PRKAR2B			KIF5A				GMFG	NHEJ1
			LIPC			IL16				ICAM2	PCK1
			MB			ABCB11				EDN3	CCNB1
			PLTP			BTK				SPINK4	ANO6
			IL13			IL18R1				SAA1	TXNRD1
			ADAMTS2			FAM13A				LRRC19	NR4A3
			TMTC2			SMAD7				SPARCL1	ACAT1
			ACOT1			NOS1				CR1	GUCA2B
			MAP3K14			GSTT1				CXCL9	TNFAIP2
			SLC7A8			TEK				RBMS1	SLC22A1
			RPL29			CX3CL1				CCL2	TRIB2
			MGST3			TRAF6				FSIP2	LILRB2
			NR1H4			LIF				ARHGAP29	RRM2
			PGK1			CYLD				AAED1	NXPE1
			CTSS			BAX				RHOJ	GXYLT2
			SORD			NKX2-1				SLC4A4	AKAP1
			NEDD4L			GLB1				RNF128	GUCA2A
			ITGB8			PSMB8				REG1B	MEP1A
			ACO1			ACTC1				SLCO1B3	STC1
			BUB1			CLEC7A				CD69	TNIP3
			HADH			ODC1				LCP2	NDRG2
			NREP			MT-CO3				SP140	SGK2
			TIPARP			DPP4				NCF2	PCSK5
			CEBPD			ABCC6				REG3A	MAST2
			CIT			ACVRL1				GABRA2	CTSE
			CRISPLD2			TRPV1				SELE	KLK10
			SUCLG1			THBS1				CD79A	HLA-DOB
			APLP2			MEN1				STX11	TRHDE
			ZFP36			CAMP				CD53	BNIP3
			MAFA			NR1I2				SLA	S100A11
			ARG2			CDK4				TSHZ2	CDC45
			CFL1			NR1H2				FMNL3	TRIM22
			NR4A3			PRKACA				MEP1A	BRINP3
			SLC7A2			SOCS3				VCAN	TRIM40
			PPP1R16B			SLC12A3				CXCR1	SLC16A4
			AFP			GDF15				NR4A1	SLC9A7
			MAOB			FKRP				CHAC1	AKR1B10
			FOXO4			CDKN1A				CD180	BMP3
			NMT2			HTR2A				XK	IER3
			XIAP			SHH				CD27	OPRD1
			EPO			PTH				DYSF	OLFM4
			PDLIM1			TGFB3				SATB2	CLYBL
			TNS1			CHD7				RASGRP3	IGK
			TRIP13			ALDH2				MGP	CLDN8
			C1S			TNFSF13B				GPX7	TSPAN7
			GNAI2			MUTYH				EHHADH	ERRFI1
			RBP4			FBN2				MAB21L3	QKI
			RSAD2			KRT14				KCNA3	LILRB3
			ZBTB16			CACNA1A				LAPTM5	ESRRA
			APCS			NOTCH3				ICOS	NXPE4
			P4HB			ASAH1				PSAT1	HOXB5
			GMFB			GUCY1A1				GIPC2	LYN
			NELL2			SDHD				CA2	ABCA1
			PPBP			TLR8				PDCD1LG2	PHYH
			ACADVL			SFTPB				IFIT3	CHN2
			PHLDA1			EP300				WNT5A	CMT2K
			NME1			SPG7				CYR61	AITD3
			ECH1			ICOS				ZNF204P	CHN1
			PMVK			IRAK1				CEMIP	NFKBIZ
			CELF3			LAMB2				TFPI	GABRA2
			ATF2			IRAK3				BTG2	CYP2S1
			SLC22A5			IFNGR2				MX2	GCLM
			FOXO1			RPS27A				HPGDS	ADM
			ENDOG			ITPA				FKBP10	IFIT3
			HPCAL1			DUOX2				CEP128	LY6E
			PFKL			BMP4				HNF1B	CYP3A11
			ERBB3			SLPI				HIST1H2BM	IFI44
			IDH1			IL36RN				RNVU1-15	COL4A2
			ACO2			EPX				LGALS1	IFI44L
			NOX1			C4B				RASGRP1	SLC7A5
			P4HA1			BBS1				EMP3	ALPL
			SFPQ			IGHE				LAMP3	BST2
			SIK1			FLT4				IL2RA
			CD86			SCN9A				COL12A1
			JUND			MCFD2				PTPRR
			CDC42BPB			GNB3				SGIP1
			PPP2R2C			AMACR				CES2
			GUSB			CD19				MMP2
			CYP2C29			COL5A2				ATM
			LIPE			KRT8				ZFP36
			CASP4			MSR1				FMNL1
			SLC25A34			BMP2				LILRB1
			UNC5A			CASR				TSPAN6
			CYP3A11			EIF4G1				ELMO1
			KIF20A			EPHX1				GALNT12
			RPL5			ERBB4				NCKAP1L
			RGS16			IRS1				A1CF
			SPHK1			NTS				CASP5
			UGDH			SLC26A3				KRT7
			ETV4			KCNH2				SYTL2
			FABP2			NLRP2				TPK1
			INHBA			SERPINH1				CCDC3
			IGFBP1			SLC34A1				PRKCDBP
			NFKBIB			TCF4				OLFML2B
			PLG			EIF2AK3				HLA-DOB
			EEF2			LGALS3				PDGFRB
			FAM210A			ESR2				LILRB2
			FLT1			BCHE				GEM
			F5			CCL7				CXCR4
			MX1			MMP14				SRD5A3
			RAN			PSMB9				SOD2
			CFTR			SETX				APOBEC3G
			TGFBI			MAOB				BCL6
			TXN			RRM2B				NCF4
			TGFA			UBE2L3				CSF3R
			TNFRSF10B			GSDMB				FAM49A
			TNFRSF21			SIRT1				RGS1
			CHGA			EPCAM				COL3A1
			GHRL			NR1H3				HEPACAM2
			PRKAB2			DNM1L				MSC
			CDC42			IHH				SEPT6
			CENPF			DSG2				SMAP2
			CYP7B1			TAB2				ANGPTL4
			SHC1			PCSK9				DOCK8
			LAMP2			IFNA2				FCGR2A
			NRXN1			SDHA				NRG1
			PDK2			OFD1				LCP1
			AURKA			VIM				SAMSN1
			TNC			NPPA				C1orf210
			ORM2			IL26				CSGALNACT2
			INSIG2			PPARGC1A				LUM
			MCM10			EZH2				SERPINB7
			CNN1			IRF4				SERPINE1
			ITPR3			STING1				PCDH17
			MXD1			MAF				DENND5A
			SERPING1			CYCS				CAV2
			TKT			TJP1				LAMA4
			BMI1			WFS1				LINC00483
			RPS3A			ABCC8				ARHGAP25
			TMT1A			P2RX7				FCGR2C
			HSPA8			PPT1				SLAMF1
			CLIC6			MICB				CAV1
			RPL34			BPI				NHSL1
			SH3BGRL2			KIF1A				BASP1
			ABHD2			GPR35				TMEM163
			SESN2			THPO				KLK1
			ERBB2			HSP90AA1				OTC
			NFIB			CCL17				GLIPR1
			GCH1			ITGB1				HOOK1
			GYS2			PMM2				SELL
			ATP5F1B			DNMT1				DSE
			ITGA5			RARRES2				DOCK2
			ACSM3			MT-ATP8				ST8SIA4
			CFH			SI				PREX1
			ETS2			POFUT1				AGT
			GLIPR1			CARMIL2				MME
			PTHLH			FLNB				QKI
			TRAF2			CD44				TLR4
			GAD1			APOH				MUC1
			RCC2			STX3				CCL18
			TSPAN7			SPINK5				TNFSF8
			SHROOM4			PLOD1				SNX10
			ATP5F1E			IGFBP3				TNFAIP2
			MAF			MAPK3				TSC22D3
			SLC22A4			DSCAM				ITGAL
			SLC7A7			UGT1A1				FAM160A1
			BID			RAF1				CA7
			IGFBP4			MT-ND2				ACSS2
			SNAI2			CNR1				WISP1
			ACVRL1			SCN4A				SEMA7A
			CELSR3			ADH1C				CDK14
			CLSTN3			GALNS				CNNM4
			CXCL9			NCAM1				TCEA3
			WNT10B			SGSH				FAM65B
			DUSP10			BCL10				PLEKHS1
			HCAR2			XBP1				CHN1
			LPIN2			RAC1				LOX
			DEPTOR			PDGFB				IL1RAP
			CLDN4			CD34				AIM2
			PTX3			DOCK8				PRRX1
			AQP9			DNMT3B				FERMT2
			TSC22D1			FMR1				SLAMF6
			UHRF1			EIF2B2				PDE3A
			SPINK1			SMN2				CD86
			LIF			ALG8				FPR2
			SERPINF1			KCNJ1				CSGALNACT1
			CX3CL1			MYO7A				CXorf21
			DPP6			HAVCR1				LGALS2
			ALAS2			IL9				EMB
			HADHB			NUP98				EBF1
			NPHS1			CCL18				DOCK11
			NUPR1			TET2				IGHV5-78
			DLG2			KMT2D				NMRAL1P1
			NOTCH4			SCN1A				MUC5B
			DDC			WNT1				SERPINB3
			MYO5A			NFATC1				CATSPERB
			PPFIBP1			CDKAL1				FPR1
			ACSL5			TNIP1				CRISPLD2
			PCSK9			PF4				CYP3A4
			NGFR			KCNJ11				SERPINE2
			OTOP1			MBTPS2				STC1
			PINK1			TIMP2				ANO5
			PLS3			HLA-DPA1				TREM1
			SQLE			MMP8				CXCR2
			TFF1			BLM				RND1
			ZEB2			ARSB				COL6A1
			ADAMTS12			FLT1				ANGPT2
			MCCC1			NBN				CLU
			RRM2			NEU1				ARHGEF6
			VSNL1			MITF				FCGR2B
			APEX1			ANXA11				HLA-DQA2
			OAT			SCO2				TRPS1
			AGRN			NRG3				FZD5
			HPGD			PALB2				MOGAT2
			TG			MDM2				CEP170
			VTN			COL9A2				CMBL
			FGG			CD209				ALDH1L2
			BCL10			F2R				SPP1
			SOAT1			SH2B3				MCTP1
			NUMA1			PYY				TMEM144
			SOX8			FLT3				SELPLG
			GPD2			CDK5				COL5A2
			LUM			CYP2E1				FCGR1CP
			PRKCZ			OXTR				CD177
			SLC1A5			NAMPT				FGF7
			MGP			RB1				IKZF3
			STC2			PEX12				DSG3
			AR			NR3C2				MIR21
			HNRNPC			TFF3				CES3
			MAP3K5			IKZF1				FGF2
			SEL1L			SPARC				PLA2G7
			SLC10A2			SEC61A1				GUCY1B3
			TAGLN			LAMC2				MIR192
			TNNC1			HPGD				LINC01559
			ACSS2			FYN				MS4A8
			ENO3			MPV17				KCNJ15
			IL1R2			MMP7				GDPD2
			MAP1LC3A			LAMA2				ALDH1A2
			NR1I3			CDC25A				CYP2J2
			AARS1			CARS1				BTK
			CMBL			CNTF				A2M
			GC			HNF1A				CORO1A
			RAF1			DPEP1				ARHGAP15
			DNAJA2			NQO1				JAM2
			HNRNPUL2			CYP1A1				ZNF385D
			APC			TACR1				ANPEP
			PGD			L1CAM				PTP4A3
			HNRNPA1			FPR1				CCL4L1
			AKAP1			RORA				ACPP
			DLC1			MOG				TAGAP
			GRB10			C11orf65				MYO1A
			KIF15			CHIT1				LILRB4
			LAMA5			LEPR				STAP2
			NT5E			HTR3A				TMEM154
			CAMK2A			APOA2				IFI44L
			IL1R1			PLEC				PDGFRA
			ADAM9			IFNA6				MIR155
			ATG9B			HSD11B1				CECR1
			FAM107A			KRT18				PLA2G2A
			CRH			RAC2				SLC1A1
			CSF1			REL				HLA-DRB5
			FYN			TNFSF4				IL13RA2
			PPARGC1B			C5AR1				LRRK2
			AACS			HSPA1A				PAPPA
			CLMN			GRIN2B				TMEM156
			PDHA1			AGR2				CCDC88A
			RIDA			PTGER4				SLC16A14
			ADTRP			AFP				VIL1
			ZFYVE28			PARP1				GZMK
			CDK6			PRL				PROK2
			PMP22			UNC13D				S100A12
			CSRP2			HSPA5				BCL2A1
			TREM2			HNRNPH2				NR1H4
			CACNA1D			TIRAP				MS4A12
			TNFRSF12A			FLNC				MNDA
			CANX			SELENON				HBEGF
			MAP3K1			ECM1				LHFP
			SLC1A3			PADI4				CLMP
			THY1			NRG1				FCER1G
			SELP			FGA				HTR4
			AKR1C1			GAST				KMO
			ANKRD1			IFNA4				BTNL8
			HNRNPH1			NOTCH2				CAPN9
			IL1RAP			FCGR1A				PCDH20
			NPPA			ENO1				LILRB3
			CTSK			GH1				LILRA1
			DLG4			CYP21A2				SH3BGRL2
			LPAR1			TPO				APBB1IP
			PAX8			INSR				CD37
			COX1			IDS				LY96
			GLI1			DAG1				KLK10
			PON2			ANXA5				LILRA6
			SIRT3			DNAJB6				CYSLTR1
			ACOT2			TXN				CLIC2
			MAFG			PRKCD				FAM20A
			UPP1			MAOA				MEDAG
			ITGAM			SYP				TNFRSF17
			MFF			CEBPB				GUCY1A3
			DKK3			CLDN2				ERO1A
			TLR1			ELF4				ABCC9
			COX6A2			SEMA3D				ZG16
			DNER			GCLC				RNU5F-1
			NDUFV2			MTM1				IKZF1
			PZP			TRAF3IP2				CHI3L2
			TOMM40			NPSR1				MIR142
			EZR			DLD				TNFAIP6
			SLPI			RIGI				TLR6
			IFI44			SCT				HPGD
			SERPINC1			TNFRSF8				NR4A3
			SLC22A1			ETS1				TMEM71
			TPX2			DRD2				CD109
			PIM1			MT-CO2				FFAR2
			FGL2			SEMA3C				CFH
			CYBRD1			GZMB				KRT6C
			MALL			CACNA1S				CYP7B1
			NLRP12			BMPR1A				TDO2
			NR1D2			NPM1				NXPE4
			MALAT1			INPP5D				HSD11B2
			SHMT1			IGF1R				LILRA5
			CLCF1			TNFRSF4				ADGRE3
			HSPG2			ITPR3				GLT8D2
			ACSL1			CASP9				TM6SF2
			E2F2			CCL8				ALDOB
			GLO1			IL1RL1				CXCL13
			KCNMA1			OTULIN				G0S2
			LTF			ITGA2B				ERBB3
			SLC39A8			SCGB1A1				DCN
			ADCY9			IL18BP				SLC11A1
			HEPH			CYP2C19				RASSF2
			ADGRL1			OTC				NEDD4L
			ATXN2L			EIF2B4				HNF4G
			GBP3			ATG7				C5AR1
			TNFRSF9			POGLUT1				AKT3
			CAMK2D			TBX4				CYBB
			GPRC5A			MAP3K7				DEFB4B
			KRT5			MMP12				SCNN1B
			SHH			SAMHD1				SULF1
			SMAD4			CD59				SERPINB4
			SNAI1			FGB				CH17-360D5.1
			ALDH1A2			PSORS1C1				GREM1
			ASPM			RUNX2				CLEC6A
			DKK1			TRIM21				FXYD3
			ITPR1			ATL1				TRPA1
			STC1			FLG2				AZGP1
			AQP1			GATA1				SNORD116-21
			KLF9			SLC19A1				INHBA
			HBA1			ATP8B1				REP15
			COQ8A			POLA1				CXCL6
			CYP2B9			OSM				CCL3
			FBLIM1			ENO2				GPR65
			PALMD			PROS1				LILRA3
			SPARCL1			ACKR2				GLT1D1
			BRCA1			UBD				CCL3L3
			ODC1			NT5E				FOSB
			CHAT			NDE1				FAP
			MAP3K6			DHFR				FAM129A
			PPP1R10			PIK3C2A				HCAR3
			KMT2D			SLC26A2				SERPINF1
			LPCAT2			CTNNA1				CLEC4E
			PAK3			HDAC4				CCR1
			ETS1			UBAC2				PARP15
			CSF2			MB				PLXNC1
			APOC3			RNASEH2C				SLPI
			CCL6			PYCARD				CCL4
			GRIN2B			CEACAM3				AKR1B10
			LCP1			LYST				TRIM40
			TXN1			COMP				SCIMP
			ELOVL3			COL18A1				IGSF6
			HNRNPU			RPGR				STX19
			PXN			MTRR				CA4
			EGLN3			FZD4				TNS4
			RETNLG			IL1R2				FGF7P3
			VCAN			PODXL				B3GALT1
			HSD11B2			RPGRIP1L				DDR2
			IGHM			NDUFV1				STS
			KRT80			PAX6				CDHR5
			WWC2			PGR				ADGRG3
			IGFBP7			NFKBIL1				TNFRSF11B
			ISG20			ADORA2A				SLC26A3
			KMT2A			CCL22				ACSM3
			NRIP1			NEK9				HLA-DRB1
			USP18			CD46				FN1
			ACAT1			CERKL				OCLN
			F13A1			BCS1L				SLCO1B7
			FBP2			CD244				BICC1
			NCAPD2			AMBP				ENPP3
			SERPIND1			RASA1				BANK1
			SP7			PTH1R				MMRN1
			STEAP4			BCL2L1				AKR1B1
			SELENBP1			PROC				KLK6
			PTPN11			STAT5A				GFPT2
			ERCC3			DEFB1				FABP2
			MIR146A			FUT2				FER1L6
			SFMBT2			ADAR				EMCN
			ACADS			TGFA				NPSR1
			CACNA1G			TAP2				CFTR
			G0S2			CLTC				IL18RAP
			ITGB6			PPBP				SLC5A1
			NPC2			TRIP11				PP7080
			PLK2			MYOC				SLC9A3
			PLSCR1			MKI67				HHLA2
			CHPT1			FANCI				CCR7
			FXYD5			ABCG2				P2RY10
			PPM1B			FLVCR1				HCAR2
			PSMC6			SDHC				SLC26A4
			SAA3			IFT172				CXCL5
			NTNG1			NTF3				CCL19
			ADA			APOA5				LRRC66
			ATP2B1			IL22RA2				P2RY13
			BDH1			CCL26				IL6
			CCNA1			TNFRSF6B				OSM
			CD9			TFG				ENKUR
			TPM3			ATP1A3				FDCSP
			MYLK			HTR1A				NMUR2
			DIO2			GRIN2A				CTSE
			ANGPT2			CRYAB				HRASLS2
			SRRM2			LY9				DKK1
			PDIA4			WWOX				MS4A1
			PFKFB3			IRS2				CCL21
			NIN			DCLRE1C				ACSL1
			MYH6			DBH				POSTN
			PSMB8			KEAP1				MIR223
			ROCK1			ZEB1				STAP1
			SCP2			PGK1				C3AR1
			SLC8A1			MASP2				CD22
			FABP5			LGALS1				ADGRF1
			FGFR1			SLC39A8				THBS2
			GFPT2			SNCB				B3GALT5-AS1
			HES1			CYP1B1				TLR10
			PXDN			KRT7				TFPI2
			CDC25B			SAR1B				CR2
			ZKSCAN1			GAL				PI15
			EGLN1			DMBT1				RETNLB
			OSMR			PGM1				DEFA5
			DST			TP63				MGAM
			ESRRA			CYP1A2				NXPE1
			RNF13			PANK2				HLA-DQB1
			TSPAN12			RELN				TCL1A
			BHMT			PROCR				IL24
			EZH2			CALM3				DEFA6
			FOSL2			EIF2B1				CLCA1
			LSS			ORMDL3				CLCA4
			PGR			ABCC2				CEACAM7
			CHAC1			CDKL5				TM4SF20
			FGA			CCR7
			NOTCH2			SETBP1
			ECHS1			KRT17
			PARP14			SPAST
			SHANK2			AHR
			CKS2			PPARD
			DAPK1			MTTP
			AIFM1			STX1A
			ACOT7			MADCAM1
			ARRDC2			TCF7L2
			CCN5			VCL
			FETUB			AREG
			MIR122			BAP1
			SKIL			TBATA
			TENM3			IFNAR1
			TNFRSF11A			CFB
			TBX3			FOXO1
			ACP1			IL15RA
			MCU			ZMIZ1
			PHF20L1			HSPA8
			RPL19			ACTG2
			ITGA1			EPHB4
			CACYBP			FGF20
			CD63			CD247
			DEK			HAVCR2
			MGMT			STUB1
			PTPRD			HLA-DRA
			TDO2			NMNAT1
			PTTG1			FURIN
			MCM4			CCR9
			CCK			RXRA
			MYO1B			ATRIP
			CCNG2			IL24
			HHIP			CSTB
			NEBL			DIAPH1
			FHL2			FERMT1
			MDH1			PIGR
			SLC51B			IGSF6
			DVL1			ALDH18A1
			NFS1			SEMA4D
			PRRC2B			SKIC3
			CYP2C9			CILP
			GALNT16			ALS2
			XRCC4			KLK3
			ATM			SCN11A
			GAL			KAT6B
			ANO1			ZNF365
			ATP1A3			ACADVL
			BMPER			NGFR
			DTYMK			VEGFC
			NCAPG			PLCG1
			PF4			KIF21B
			CYP26A1			MATR3
			F2			SLC52A3
			FOXM1			BARD1
			GATM			MALT1
			LRP1			GSR
			MMP12			MAPKAPK2
			RRAD			REG3A
			SRD5A1			ANG
			SAR1B			CHRNA3
			MLLT6			NKX2-3
			WNK2			SP1
			CADM1			SPINK1
			EIF2S2			HADHA
			PROCR			TNFRSF13B
			PTMA			SKIC2
			TEK			SCNN1A
			ZBTB20			RECK
			BDH2			WNT9B
			HSDL2			ITGB4
			MMP8			CCL13
			S1PR3			WNT4
			TYROBP			CCR4
			CCL11			PGF
			CA2			CYP17A1
			CRAT			ATP1A2
			CYP51			IRF8
			ERRFI1			CEACAM6
			PLEC			EBI3
			STK11			CYP27B1
			CREB3L2			HCRT
			DUSP4			IGFBP1
			ACADSB			TNFRSF25
			CYP4A12A			HEPACAM
			FAM43A			ISG15
			IRF8			RFC1
			JADE1			SMARCA4
			ATRNL1			TIMP3
			MRAP			BRIP1
			SERTAD4			DOCK6
			TYR			C1S
			UCHL1			CYSLTR1
			CDO1			GNAO1
			ITPR2			PCNA
			STAT2			TYROBP
			TSKU			PFN1
			HPRT1			NDUFS4
			ANKRD11			GCH1
			ARHGAP22			FANCD2
			CPQ			SGPL1
			CUX1			DPYD
			MAPK11			NFKB2
			MLPH			HCK
			SYNM			PRKD1
			PER2			PTGER2
			TFAP2A			GSN
			IFITM3			MLH3
			MFSD2A			ALOX12
			PAICS			SCN2A
			ADGRB1			MKKS
			PENK			CD84
			CDH2			FLCN
			FBXO30			ASXL1
			GPC1			MUC4
			PAFAH1B1			TOR1A
			SFXN1			BMP7
			SLIT3			KLRK1
			TOMM20			FGF10
			ACBD3			BANK1
			CENPE			FXN
			GALNT6			CHM
			PIGR			CLDN1
			PML			KCNN4
			RAB1A			HINT1
			RASA3			DRD4
			AGO2			ITGA2
			MGLL			AP3B1
			NR5A1			CRHR1
			PID1			TYMS
			SMC4			MUC19
			TRADD			GLUL
			FTL			IL25
			SLCO2B1			COL9A1
			ALOX5			G6PC3
			TGM2			LBP
			EPAS1			MPL
			RCAN1			LIG4
			SORL1			VTN
			ALG2			MLKL
			ARPP19			MRE11
			CCN1			MAP2K2
			EEF1D			CYP3A5
			MON2			CAST
			GAP43			KRT19
			BGN			TPM1
			CLK1			AHSG
			CYP4F14			KRT1
			NHSL3			SCN8A
			AZGP1			AIM2
			IFNAR2			TNXB
			BBC3			LPIN2
			BMP4			IMPDH1
			EPHX2			RNASEH2B
			HSD11B1			CBL
			AHNAK			MAG
			SULF2			ICAM3
			BBOX1			BLTP1
			FCER1G			LIFR
			IGFALS			CD68
			BST2			GC
			HAS2			GATA2
			RTN4			ALOX5AP
			COL5A2			PLAUR
			NDC80			DKK1
			TUBB6			GNAQ
			ATL3			LY96
			BTG2			SETD2
			C8G			IMPG2
			GJA4			OXA1L
			HTRA3			ABCC1
			IFNA1			TSPO
			MIOX			TPM4
			MTMR11			RAD51C
			NUAK1			AKT3
			SYNGR1			MCOLN1
			TTC9			PRKG1
			ZMYM2			ITLN1
			COX2			YAP1
			SDHB			CTSK
			SEMA6D			GNS
			TBXA2R			SACS
			BUB1B			GHR
			STAT5B			SERPINB1
			FAM184B			FGF1
			COX6C			TAP1
			FURIN			EDAR
			ARRB2			HLA-DMA
			ATP1A2			THBS2
			CLIC4			C1R
			EIF5A			DEFA5
			ANKRD44			NCLN
			ITGA6			OPRM1
			PRRC2A			CFHR1
			SPTAN1			BIN1
			TMEM86A			GAN
			USP47			PRKCA
			CACNA1A			SLC5A1
			MASP1			NTRK2
			MKNK2			FHIT
			TGFBR3			HDAC9
			TRA2B			DCDC2
			ZMYND8			CXCL11
			FMO1			PUS10
			COL6A3			IDE
			F7			SLC6A19
			IFI27			CHCHD2
			HK1			VPS13B
			S1PR1			BBS12
			HTT			ADCY10
			PEMT			AVP
			RAPGEF2			LAMB3
			RBM5			ACKR1
			SLC27A4			WNT5A
			STIM1			P2RY12
			ZC3HAV1			TNFSF10
			ARHGEF2			MUC3A
			BARX2			KCNJ10
			C1R			FABP2
			CYB5B			RELB
			MAP3K7			XRCC1
			OLFM1			SOX2
			OLFML3			BCL11A
			RPA1			NF2
			RPL17			VAPB
			TSHB			RBP3
			DAB2			CLN5
			HSD17B7			MRC1
			PLCB1			POSTN
			RND3			HRH1
			CAPG			CXCL6
			TGIF1			ALPP
			LGALS3			PROKR1
			APLN			UBQLN2
			TSHR			GPX1
			UMPS			ITGAE
			ACTN2			ZNF687
			CHRDL1			SOAT1
			DAB1			TGIF1
			RNASEH2A			PI3
			TAP2			CYSLTR2
			KIF2C			SLC10A2
			SLC30A1			CTSA
			CTPS1			MLN
			FUS			TNK2
			GBE1			SIAE
			IER2			TNC
			JUP			HBG2
			PPP2CA			FKBP5
			CD74			GMPPB
			NRP1			BTD
			CD3E			STX11
			RASD1			COL6A2
			SLC6A9			APOA4
			AKT3			TFF1
			CCNL1			CEACAM5
			DTL			TUBB3
			GABARAPL1			CD69
			PSRC1			CYP7A1
			SLC25A37			DDIT3
			SLC51A			RARB
			AQP4			ETV6
			MCL1			DDC
			TRIM16			IGFBP2
			AXL			RGS6
			CALM1			CFP
			FLNA			RUVBL1
			RELB			ERCC1
			SLC22A7			TUBA1A
			SLC27A2			FGF8
			CYP19A1			HNMT
			WIZ			CHRNA7
			IL5			CCL19
			CLDN11			MLXIPL
			HMOX2			CUBN
			ECE1			TINCR
			BICC1			GREM1
			DGKH			ITIH4
			EIF2AK2			CDX2
			FOXJ1			SLC18A2
			REL			CNR2
			SLC25A4			PRDX1
			UBR2			EPHX2
			MRAS			SHBG
			CAR2			MTHFD1
			GPR155			SCN1B
			KANK1			P3H1
			PDGFRL			NLRP7
			CRTC2			ITK
			NDUFB7			PEX13
			CCNG1			TP73
			AMPD3			SLC9A6
			BSG			EXT2
			CTSH			NTRK3
			ECI1			WIPF1
			EXO1			USF1
			IL7R			OGG1
			XRCC5			DTNBP1
			ENTPD5			SYNE1
			GART			SIGMAR1
			PDE4DIP			CXCL13
			ENPP2			ERVW-1
			BCL3			LMOD1
			SMAD7			AGTR2
			TAP1			FLRT1
			PRL			FCRL3
			C8B			SLC26A4
			CABLES1			APOC2
			GAB1			AAAS
			IMPACT			RBPJ
			ISL1			ERCC8
			PLXDC2			TNFRSF10A
			UQCRB			PIGA
			KRT18			SLC40A1
			CTTN			IL1RL2
			EIF2A			DCC
			NCOR2			IFT43
			NTRK1			CALB2
			TMEM97			FH
			LMNA			MUC16
			ACP5			CLDN4
			ACTN1			RAD51D
			ANKRD37			CYP7B1
			CD80			CNTNAP2
			TMSB4X			HDAC2
			TNS3			ANKH
			ARID3B			TNFSF12
			GALNT14			SCNN1B
			LMBR1			ANGPT1
			NDUFB11			CD3G
			FGB			VRK1
			PTGES			FBXW7
			SLC7A5			PTGDR2
			DBP			FTO
			LTBP4			CORO1A
			SFTPB			WRN
			SRSF11			FOXC2
			ST8SIA4			SLC2A10
			TET1			GSDMD
			TMEM158			ALOX15
			ACTR2			MAPK10
			NDUFA13			TPH1
			POMC			GPX3
			ESD			CCL24
			SLC25A10			AKT2
			STMN1			PHB1
			ABCG5			BIRC5
			IFRD1			AOC1
			CALCA			DDOST
			CAR3			C2
			EGR3			BSG
			EIF5			FCAR
			CCNE2			LRP2
			CSTF2			PDE4D
			VTI1A			CDK6
			ACSS1			DMPK
			ASAP1			BLVRB
			CHD7			WARS1
			PLXNB2			SLC25A16
			PTPRN			HRH2
			SLCO3A1			UBB
			ASPH			CEBPA
			CALB2			SBNO2
			DHRS9			ANK2
			NEDD4			SLC2A3
			RRBP1			FKBP10
			RPH3A			REEP1
			KIF11			CPS1
			CPEB3			HSD11B2
			SNX29			IFI27
			UPF3B			ENTPD1
			DEPP1			SCARB1
			SFRP1			PIEZO1
			ANP32A			CACNA1H
			MDK			CD6
			OPA1			ATF4
			PDIA6			SOD3
			SYNE1			KLRC4
			UQCRC2			TNFRSF9
			GPM6A			LTB
			MXD4			POLE
			TRAF3			LRRC56
			POU5F1			ITGAX
			FECH			MGAM
			FKBP4			PSMD4
			CCNT1			GSTM3
			PI16			CTSL
			SULT4A1			RAD50
			INPP5A			ACP1
			NRN1			TRPA1
			RTN4R			FANCC
			SNRNP70			FNDC4
			GRIN2A			UBQLN4
			KIT			HDAC6
			LHFPL4			BBS10
			ABCC9			SLC15A1
			CDCA5			HPS1
			PPIF			PRKCB
			ENPP1			IDH2
			YAP1			GPBAR1
			ARL4C			PON3
			DAXX			TCIRG1
			ETFDH			TLR10
			FNDC5			GCK
			HMGN2			HSD17B4
			OSBPL3			FGFR4
			PLAAT3			DCN
			UBE2D3			AOC3
			HC			ATXN1
			SCO1			ASPN
			THEMIS			ATN1
			EEF1A1			UCP2
			IL11			HMOX2
			SDC4			SATB2
			ALDH5A1			PEX5
			ARPC1B			EGR1
			DNAJB6			TIA1
			FERMT2			HSPA1B
			LHCGR			PCDH15
			MFN1			MAP3K5
			NCL			HSP90AB1
			PSEN1			ANK3
			RACGAP1			ERAP2
			AP2B1			YWHAQ
			KAZN			IL1RAP
			CHL1			ARMS2
			MYH1			CTDP1
			KLF5			SLAMF1
			PFKP			MEF2C
			WEE1			SMARCB1
			PRDM16			CCL21
			PSMC3			EWSR1
			RPL10			UCN
			S100G			SULT1A1
			SERPINA6			DICER1
			EGR2			CLCNKA
			ENO2			ERCC4
			HPX			GAD1
			CCR7			EXT1
			IFIT2			ERCC3
			PVR			WASHC5
			ST3GAL5			ZMPSTE24
			FBN1			P4HA2
			GRAMD1B			FOXG1
			RNMT			TBX1
			SLC10A1			FCER2
			PIM3			WHRN
			MLLT1			SLC11A2
			HSPA2			PTGES
			ITGB3			LGALS4
			NES			CCL1
			CRTC3			APEX1
			EIF4G1			RNASEL
			LRRC40			TOLLIP
			TMEM154			FA2H
			HSD17B3			PURA
			MVP			OTX2
			CYP2D6			RETREG1
			MEF2D			PIGY
			PRKCQ			NUDT15
			RHBDF2			MGMT
			FADS2			TFF2
			AFF1			KCNJ5
			ERMP1			GRB2
			NPNT			LCT
			PDCD11			CD38
			VGLL4			NOTCH4
			FSTL1			ACTB
			VAT1			PTK2
			IFIT1			ITGAV
			LIFR			DRD3
			PLOD2			MGP
			VASP			JAZF1
			EYA3			DYRK1A
			NEUROG1			CDKN3
			KCNIP3			FOXO3
			TXLNA			BCL6
			APRT			OCLN
			COX5B			DNASE1L3
			CD40			LTC4S
			CORO1A			KCNE1
			SLC9A1			ATIC
			CYP27A1			CXCR5
			AHCYL1			PNPLA6
			CAPN6			RARA
			MST1			ATF6
			MYEF2			TICAM1
			NPPC			GSDMA
			CKM			EPRS1
			EMC2			ERLIN2
			CYP24A1			KRT10
			HSD3B2			AVPR2
			NCOA1			IRF7
			CKS1B			SLC6A14
			EPHA4			CHRM3
			HDAC5			GBA2
			LRRFIP1			SERPING1
			PRIM1			SEPSECS
			ABLIM3			CTNND1
			OAS2			STAT2
			PDE7B			SLCO1B1
			UGP2			HPSE
			PROS1			TFAP2A
			NCKAP5			IL20
			ARMC1			SERPINI1
			COX20			SLC22A23
			MTHFD2			CYP2C8
			SLC35F1			ACADM
			CHEK1			FCN3
			RASGRP2			TJP2
			RFC2			MX1
			RPS18			MMEL1
			S100A14			SLCO2A1
			SLC16A12			LGALS2
			ABLIM1			MCL1
			ATG12			GP1BB
			ATF5			CRTAP
			CSRP1			ADCY3
			CXCL3			VDAC1
			KLHL24			EBP
			GPCPD1			ICOSLG
			PLP1			NSD1
			RPS27			DOCK11
			SDCBP			TACR3
			TTN			MED12
			THBD			DAXX
			ABCC6			CDK2
			CSTB			KRT20
			ACOT9			HTR4
			KLB			CISH
			KRT20			REG4
			MIR200C			WNT2B
			NDUFS2			CUX1
			SRF			GALT
			ABCA9			MMUT
			DHX32			POU5F1
			HIBCH			DAB2
			INHA			TAGAP
			IREB2			DNAH8
			ITGA7			CCL25
			RBBP4			CSF3R
			DNAJB1			PLTP
			DLGAP2			CHRNA4
			KCNC4			TWIST1
			KCNE4			CLEC16A
			COX4I1			NOTCH2NLC
			ABCB4			ARL6
			ATL2			PNP
			GCAT			MAGI2
			PHLDB1			DPP9
			PRELP			FOXD3
			SCN4B			VIPR1
			SUCLA2			RFX5
			TIMM17A			CYP11B1
			USP36			EPOR
			WLS			MSN
			RAP1GAP			TNFRSF18
			RPL13A			TRPM6
			WNT3A			TUBB
			GPER1			FADD
			MAP1B			NSD2
			NPM1			FANCA
			ERBIN			ANKRD11
			HRG			PRDM1
			LUC7L2			FABP4
			OASL2			GNB2
			RAB11B			PITX2
			DRD2			COG2
			COL6A2			NR4A1
			SERTAD1			IL5RA
			CYP2B1			SAA4
			TNFRSF1B			ANO1
			ADORA2A			RASGRP1
			NRG1			BCR
			AXIN2			BECN1
			GNMT			CLN8
			TFPI			PPIB
			FANCA			CELA2A
			ILF3			DCX
			SGMS1			LTBP1
			SUCLG2			FADS1
			ADCY3			LYZ
			AQP5			TRAF1
			CCN4			MC1R
			KDM7A			SDC1
			PAMR1			TMPRSS2
			B4GALNT4			ELAVL1
			EDARADD			SNAP25
			TBC1D23			IGF2R
			CHORDC1			DUSP1
			CYP4A10			CYP2U1
			ELN			CAMK2G
			TRH			MYO5A
			BCL6			PEX19
			GLP1R			CAMK2B
			AGAP2			CD5
			ARAP1			AURKA
			FOXF1			FLI1
			KLF10			AQP4
			SERPINA3K			GRIN1
			DFFA			MSH3
			EPB41L1			ATXN7
			ETFB			ZIC2
			GAS1			KIF3B
			METRNL			SEMA3A
			SYP			SHC1
			AVPI1			KMT2A
			COPB2			LGALS9
			DLGAP5			TRAPPC2
			ELK4			ATP4A
			HIF3A			MAGT1
			NEK2			AEBP1
			PHB1			ADGRV1
			RALGDS			BIRC3
			RPL14			TRAF2
			RPL28			EPAS1
			SEC62			PTPN1
			CAPN15			ADRB3
			RAVER1			GOLGA2
			ATP2B4			LORICRIN
			CLDN3			CD81
			NCAPH			PEPD
			TM7SF2			GAMT
			CDH11			TBXAS1
			GAS7			RPS6KB1
			HACL1			IPO8
			LY6A			MSTN
			MAP4			MAN2B1
			MS4A1			NOX4
			NEB			UGT1A6
			RAMP1			UBC
			UNC5C			SLC6A2
			CXCL14			GRP
			PARK7			CABP4
			RUNX1			EYA1
			TTK			AXL
			BAG3			ACO2
			MISP			PXDN
			ASRGL1			KIF5B
			GULO			CPOX
			MICAL1			OXT
			PITPNC1			TNPO3
			SNRPA			VPS13A
			TCF7L2			SPI1
			IL23A			TKT
			LAMB3			TFAM
			LTB			AGA
			CPEB2			DCTN4
			NFKBIE			CA2
			UBE2L6			GNA11
			CCR2			EFEMP2
			BIRC2			DVL1
			CKMT2			GCKR
			CREBZF			ADORA2B
			NOD1			RAD51
			NSD3			GLI2
			TMEM120A			CCR8
			LAMC2			PDYN
			MRC1			TNFRSF10B
			ADGRL2			TBX20
			ADH1			XK
			ATP7A			TNFAIP6
			ELK1			ICAM2
			FGF12			PAFAH1B1
			PNP			SUMF1
			RPL4			GLI1
			SSH2			BACE2
			ADORA1			MAP3K8
			LRP8			PDGFA
			PLN			MAP3K1
			SLC5A3			DLG4
			UBA1			PCSK1
			TUBB3			REV3L
			CD47			FAAH
			PPP1R12A			PLA2G10
			CNTD1			LTV1
			ATP6V0A1			TNFRSF14
			CALML4			PRSS1
			NBR1			SCN10A
			PHIP			SATB1
			PLEKHB1			TCAP
			PTGFR			ADD1
			PTPRU			THY1
			RBMS1			ADAM9
			SRP9			MST1R
			DNAJC7			PRKACB
			MAPK4			IL31
			SEMA5B			GBF1
			CKAP4			TBCK
			IVNS1ABP			PPIG
			RARRES2			ITGA6
			TPR			PAXIP1
			ZYX			PRKACG
			HBB			IL17RC
			PECAM1			GLS
			SPTBN1			CNBP
			LAMB1			CAPN10
			BAZ2A			ATP12A
			FICD			ARID1A
			MAML1			HLX
			MRPL15			SHOX
			NGB			GJA5
			WBP4			NGLY1
			LPIN1			LACTB
			MAP2K6			HBEGF
			NFKBIZ			ADCYAP1
			HNF1A			PTPN6
			CACNA1H			LMBRD1
			CLOCK			BRD4
			DLL4			C12orf60
			LATS2			CD9
			NCOA7			APOD
			ORC6			KAT2B
			PIK3CB			CPLANE1
			RHBDF1			TNFRSF13C
			RPL31			PSMA7
			SCN5A			SLC1A2
			SMC2			SNAI2
			ITGB5			VPS33A
			MAP2K3			FASN
			MYH9			NOX3
			NFIX			SAA2
			ARHGEF12			RNF31
			ENC1			UBE4A
			NR1D1			IREB2
			PCLO			LAMP1
			PDS5B			ARRB2
			RPL23A			PAX3
			SF3A2			TRB
			SC5D			ZFP36
			CALM2			ANPEP
			KCNJ9			PTHLH
			KRT14			UTS2
			PHF24			CD160
			FOXP1			DCLRE1B
			MSH6			ALDH7A1
			SDF2L1			CD24
			UBD			TK2
			CAPN10			HADHB
			MIR205			KLK6
			WFS1			NAT1
			ACP3			GAD2
			CD4			REEP6
			FLRT2			CSNK2A1
			FRMD6			CEP43
			LMBRD2			STIM1
			LRRN1			SLC25A13
			MRPL47			FEN1
			RPTOR			PTAFR
			HRH1			BDKRB2
			SLC20A1			CDH2
			TNNT2			HDAC1
			CCL20			MAPK9
			MCM5			CD63
			ASTN2			PRKAA1
			RAMP3			DDHD2
			NOCT			CDH3
			NOTCH3			F13B
			ROCK2			ARX
			CARHSP1			SEC23B
			CRYZ			BDKRB1
			DSC2			KIAA0586
			MELK			GNRH1
			MYBBP1A			PHEX
			TCF4			LTB4R
			CYP3A23-3A1			CXCL3
			TYMS			PMS1
			SLC6A4			F11R
			APLNR			CFHR3
			CPLX2			FREM2
			DNAJA4			RIT1
			FXR1			GYPA
			HMCN1			PABPN1
			MAGI1			LTA4H
			RNF213			TCF3
			CHEK2			IAPP
			ARRDC3			LAMA5
			EIF4E			NTHL1
			FHL1			LIN54
			NCAM1			TCN2
			NUF2			SREBF2
			PLK3			SLC12A2
			AKR1C18			DSC2
			ANKRD12			NLRP6
			DUSP8			UGCG
			IL34			AXIN1
			MED1			GP6
			RARRES1			MMADHC
			SLC16A1			CLCN2
			SPSB1			SPTLC2
			CBX6			POLD1
			RASD2			AMPD2
			SUSD5			LZTR1
			TGM3			ALPK1
			USP24			FANCE
			ATP5F1A			GPI
			GALNT3			RAB5A
			PRKCG			PLA2R1
			RAB27B			CCL27
			RFC5			SRSF2
			SCARA3			IKZF3
			SLC6A13			MYOD1
			SPRR1A			MECOM
			FMO5			GFI1
			HSPA4L			GDF2
			BCHE			FGF9
			CRYM			SLC1A3
			CSAD			IL32
			NID1			SERPINA4
			NPAS2			CYP24A1
			RAPGEF4			CASP10
			HSD17B1			PRKCZ
			STIP1			PPP1R1B
[truncated: 2,307 more rows]
