# Supplementary material for: Ge-Gen-Qin-Lian decoction alleviates the symptoms of type 2 diabetes mellitus with inflammatory bowel disease via regulating the AGE-RAGE pathway
Source: BMC Complement Med Ther. 2024 Jun 10;24:225. doi: 10.1186/s12906-024-04526-x (PMC11163797; doi:10.1186/s12906-024-04526-x)
Supplement: Supplementary file 6 — Additional file 6: File S4: Chemical compounds of GGQLD [file 12906_2024_4526_MOESM6_ESM.xls]

## Sheet: POS
Name	Formula	CAS_num	Class	Annot. DeltaMass [ppm]	Annotation MW	Calc. MW	RT [min]	Area: GN240202-508001-gegencenliantang-P.raw (F1)	Relative Concentration（μg/ml）	Relative Percentage(%)
(4-Methoxyphenyl)[6-(4-methoxyphenyl)-3-pyridinyl]methanone	C20 H17 N O3	NA	Organooxygen compounds	-3.37	319.121	319.12	7.889	1.33199e+11	1033.37	0.21057
Berberine	C20 H17 N O4	2086-83-1	Protoberberine alkaloids and derivatives	-3.33	335.116	335.115	8.135	8.98062e+10	696.728	0.141972
Epiberberine	C20 H17 N O4	6873-09-2	Protoberberine alkaloids and derivatives	-2.6	335.116	335.115	8.43	7.61862e+10	591.063	0.120441
Dihydroberberine	C20 H19 N O4	483-15-8	Alkaloids and derivatives	-3.66	337.131	337.13	7.386	4.9999e+10	387.898	0.0790419
(+)-Magnoflorine	C20 H23 N O4	2141-09-5	Aporphines	-2.96	341.163	341.162	5.861	3.03367e+10	235.356	0.0479584
Wogonoside	C22 H20 O11	51059-44-0	Flavonoids	-1.9	460.101	460.1	9.066	2.30361e+10	178.717	0.0364171
Baicalin	C21 H18 O11	21967-41-9	Flavonoids	-2.72	446.085	446.084	7.808	1.9352e+10	150.135	0.030593
Berberrubine	C19 H15 N O4	15401-69-1	Protoberberine alkaloids and derivatives	-2.64	321.1	321.099	6.881	1.7054e+10	132.307	0.0269602
Jatrorrhizine	C20 H19 N O4	3621-38-3	Protoberberine alkaloids and derivatives	-3.75	337.131	337.13	7.231	1.47491e+10	114.426	0.0233165
Baicalein	C15 H10 O5	491-67-8	Flavonoids	-2.5	270.053	270.052	10.164	1.20926e+10	93.8156	0.0191168
Wogonin	C16 H12 O5	632-85-9	Flavonoids	-2.6	284.068	284.068	11.219	9.30954e+09	72.2247	0.0147172
2-Pyrrolidinecarboxylic acid	C5 H9 N O2	4305-67-3	Carboxylic acids and derivatives	-0.05	115.063	115.063	0.878	8.74757e+09	67.8648	0.0138288
Oroxylin A-7-O-β-D-glucuronide	C22 H20 O11	36948-76-2	Flavonoids	-2.7	460.101	460.099	8.737	8.54884e+09	66.323	0.0135146
N-(4-Hydroxy-3-nitrophenyl)-2-[(1-methyl-2,4,6-trioxohexahydro-5-pyrimidinyl)carbonyl]hydrazinecarboxamide	C13 H12 N6 O8	NA	Others	-1.66	380.072	380.071	0.823	7.91688e+09	61.4202	0.0125156
Mirificin	C26 H28 O13	103654-50-8	Prenol lipids	-2.54	548.153	548.152	6.771	7.80327e+09	60.5388	0.012336
Chrysosplenetin B	C19 H18 O8	603-56-5	Flavonoids	-3.14	374.1	374.099	11.307	7.49352e+09	58.1357	0.0118463
DL-Arginine	C6 H14 N4 O2	7200-25-1	Carboxylic acids and derivatives	-1.87	174.112	174.111	0.828	6.00338e+09	46.575	0.00949058
6-O-Methylscutellarin	C22 H20 O12	31105-76-7	Flavonoids	-2.12	476.095	476.094	8.841	5.90412e+09	45.8049	0.00933366
Puerarin	C21 H20 O9	3681-99-0	Isoflavonoids	-2.93	416.111	416.11	5.68	5.77394e+09	44.7949	0.00912785
Oroxylin A	C16 H12 O5	480-11-5	Flavonoids	-2.38	284.068	284.068	11.445	5.54334e+09	43.0059	0.00876331
Choline	C5 H13 N O	62-49-7	Organonitrogen compounds	1.3	103.1	103.1	0.807	4.36672e+09	33.8776	0.00690323
L-Leucine	C6 H13 N O2	61-90-5	Carboxylic acids and derivatives	-1.1	131.095	131.094	1.379	4.10094e+09	31.8157	0.00648307
Cinnamic acid	C9 H8 O2	102-94-3	Cinnamic acids and derivatives	-1.42	148.052	148.052	2.354	3.01673e+09	23.4042	0.00476907
Hispidulin	C16 H12 O6	1447-88-7	Flavonoids	-2.09	300.063	300.063	10.084	2.82975e+09	21.9535	0.00447347
Palmatine	C21 H21 N O4	3486-67-7	Protoberberine alkaloids and derivatives	-2.45	351.147	351.146	10.19	2.80672e+09	21.7749	0.00443707
Phenylacetylene	C8 H6	536-74-3	Benzene and substituted derivatives	0.47	102.047	102.047	2.353	2.65772e+09	20.6189	0.00420151
Bis(2,2-dihydroxyethyl) hydrogen phosphate	C4 H11 O8 P	NA	Organic phosphoric acids and derivatives	-1.49	218.019	218.019	0.801	2.65133e+09	20.5693	0.00419141
3-Chlor-6-hydrazinylpyridazin	C4 H5 Cl N4	17284-97-8	Others	2.81	144.02	144.021	6.187	2.55664e+09	19.8347	0.00404172
Daidzin	C21 H20 O9	552-66-9	Isoflavonoids	-3.15	416.111	416.109	6.181	2.39933e+09	18.6143	0.00379303
(3R,5R)-1,3,5-Trihydroxy-4-{[(2E)-3-(4-hydroxy-3-methoxyphenyl)-2-propenoyl]oxy}cyclohexanecarboxylic acid	C17 H20 O9	NA	Organooxygen compounds	-3.07	368.111	368.11	6.19	2.18383e+09	16.9424	0.00345236
Boc-Asp-OH	C9 H15 N O6	13726-67-5	Carboxylic acids and derivatives	-3.02	233.09	233.089	0.864	2.06751e+09	16.04	0.00326847
5,7-Dihydroxy-2-(4-hydroxyphenyl)-4-oxo-4H-chromen-3-yl 6-O-acetyl-beta-D-glucopyranoside	C23 H22 O12	NA	Flavonoids	-1.79	490.111	490.11	9.15	2.0542e+09	15.9368	0.00324743
Pectolinarigenin	C17 H14 O6	520-12-7	Flavonoids	-3.05	314.079	314.078	11.334	2.03267e+09	15.7697	0.00321339
10-formyldihydrofolic acid	C20 H21 N7 O7	28459-40-7	Pteridines and derivatives	2.89	471.15	471.152	6.078	1.94341e+09	15.0773	0.00307229
1-{1-[2-(4-Morpholinyl)-2-oxoethyl]-1H-indol-3-yl}-2-[4-(4-nitrophenyl)-1-piperazinyl]-1,2-ethanedione	C26 H27 N5 O6	NA	Diazinanes	-4.85	505.196	505.194	5.472	1.83028e+09	14.1996	0.00289344
lactide	C6 H8 O4	95-96-5	Dioxanes	-1.52	144.042	144.042	2	1.81912e+09	14.113	0.0028758
lamellarin-eta	C30 H25 N O8	NA	Pyrroles	-1.76	527.158	527.157	8.754	1.78294e+09	13.8323	0.0028186
Quercitrin	C21 H20 O11	522-12-3	Flavonoids	-2.29	448.101	448.1	8.336	1.77783e+09	13.7926	0.00281051
L-Tryptophan	C11 H12 N2 O2	73-22-3	Indoles and derivatives	-1.72	204.09	204.09	4.623	1.7249e+09	13.382	0.00272684
Daidzein-7-O-glucuronide	C21 H18 O10	38482-80-3	Isoflavonoids	-2.09	430.09	430.089	8.806	1.56302e+09	12.1261	0.00247093
Stylopine	C19 H17 N O4	4312-32-7	Protoberberine alkaloids and derivatives	-3.93	323.116	323.114	6.901	1.53788e+09	11.931	0.00243119
4-(beta-D-Glucopyranosyloxy)-3,5-dimethoxybenzoic acid	C15 H20 O10	NA	Tannins	-2.3	360.106	360.105	2.658	1.52388e+09	11.8225	0.00240906
Asparagine	C4 H8 N2 O3	70-47-3	Carboxylic acids and derivatives	-1.56	132.053	132.053	0.923	1.46917e+09	11.398	0.00232257
Oxyberberine	C20 H17 N O5	19716-60-0	Isoquinolines and derivatives	-2.69	351.111	351.11	7.072	1.4555e+09	11.2919	0.00230095
p-Coumaric acid	C9 H8 O3	501-98-4	Cinnamic acids and derivatives	-1.26	164.047	164.047	1.263	1.23485e+09	9.58014	0.00195214
Adenosine	C10 H13 N5 O4	58-61-7	Purine nucleosides	-2.14	267.097	267.096	1.258	1.23004e+09	9.54283	0.00194454
Stachydrine	C7 H13 N O2	471-87-4	Carboxylic acids and derivatives	-1.44	143.095	143.094	1.156	1.2063e+09	9.35867	0.00190701
Oxoglaucine	C20 H17 N O5	5574-24-3	Carboxylic acids and derivatives	-2.67	351.111	351.11	11.351	1.20327e+09	9.3351	0.00190221
Dehydroglaucine	C21 H23 N O4	22212-26-6	Aporphines	-2.77	353.163	353.162	7.1	1.16103e+09	9.0074	0.00183543
D-(+)-Pipecolinic acid	C6 H11 N O2	1723-00-8	Carboxylic acids and derivatives	-1.16	129.079	129.079	0.92	1.12704e+09	8.74373	0.00178171
L-Pyroglutamic acid	C5 H7 N O3	98-79-3	Carboxylic acids and derivatives	-0.73	129.043	129.042	1.188	1.06538e+09	8.26535	0.00168423
Papaverine	C20 H21 N O4	58-74-2	Isoquinolines and derivatives	-2.54	339.147	339.146	6.514	9.96913e+08	7.73418	0.00157599
Betaine	C5 H11 N O2	107-43-7	Carboxylic acids and derivatives	-0.36	117.079	117.079	0.89	9.81436e+08	7.61411	0.00155152
Demethyleneberberine	C19 H17 N O4	25459-91-0	Protoberberine alkaloids and derivatives	-2.7	323.116	323.115	6.737	9.65466e+08	7.49021	0.00152628
5-Hydroxymethylfurfural	C6 H6 O3	67-47-0	Organooxygen compounds	-0.3	126.032	126.032	2.741	9.45546e+08	7.33567	0.00149479
Adenine	C5 H5 N5	24-73-5	Imidazopyrimidines	-1.15	135.054	135.054	1.118	9.15918e+08	7.10581	0.00144795
Liquiritigenin	C15 H12 O4	578-86-9	Flavonoids	-2.84	256.074	256.073	6.737	8.58735e+08	6.66217	0.00135755
Iristectorigenin B	C17 H14 O7	86849-77-6	Isoflavonoids	-2.66	330.074	330.073	10.215	8.5238e+08	6.61287	0.0013475
Daidzein	C15 H10 O4	486-66-8	Isoflavonoids	-2.52	254.058	254.057	8.596	8.30985e+08	6.44689	0.00131368
18 β-Glycyrrhetintic Acid	C30 H46 O4	471-53-4	Prenol lipids	-2.04	470.34	470.339	10.102	7.33486e+08	5.69048	0.00115955
Alternariolmethylether	C15 H12 O5	23452-05-3	Coumarins and derivatives	-2.61	272.068	272.068	8.338	7.33242e+08	5.68859	0.00115916
Eupatilin	C18 H16 O7	22368-21-4	Flavonoids	-2.71	344.09	344.089	11.626	7.08993e+08	5.50046	0.00112083
L(-)-Pipecolinic acid	C6 H11 N O2	3105-95-1	Carboxylic acids and derivatives	-0.33	129.079	129.079	1.133	6.88296e+08	5.33989	0.00108811
Diammonium glycyrrhizinate	C42 H62 O16	79165-06-3	Prenol lipids	-1.85	822.404	822.402	10.1	5.93339e+08	4.6032	0.000937993
Lysionotin	C18 H16 O7	152743-19-6	Flavonoids	-2.44	344.09	344.089	11.079	5.86775e+08	4.55227	0.000927616
Eriodictyol	C15 H12 O6	552-58-9	Flavonoids	-3.9	288.063	288.062	8.463	5.76639e+08	4.47364	0.000911592
Diosmetin-7-O-β-D-glucopyranoside	C22 H22 O11	20126-59-4	Flavonoids	-2.47	462.116	462.115	8.502	5.73124e+08	4.44637	0.000906036
Tectorigenin	C16 H12 O6	548-77-6	Isoflavonoids	-2.19	300.063	300.063	9.825	5.65066e+08	4.38386	0.000893298
Skimmin	C15 H16 O8	93-39-0	Coumarins and derivatives	-2.53	324.085	324.084	6.688	5.40937e+08	4.19666	0.000855152
Acetophenone	C8 H8 O	98-86-2	Organooxygen compounds	-0.65	120.058	120.057	1.359	5.3868e+08	4.17915	0.000851584
Luteolin	C15 H10 O6	491-70-3	Flavonoids	-3.06	286.048	286.047	8.092	5.11413e+08	3.96761	0.000808478
2-Furoic acid	C5 H4 O3	88-14-2	Furans	-0.99	112.016	112.016	1.45	5.11378e+08	3.96734	0.000808424
Scutellarin	C21 H18 O12	27740-01-8	Flavonoids	-2.57	462.08	462.079	6.757	4.83671e+08	3.75238	0.000764621
Chrysin	C15 H10 O4	480-40-0	Flavonoids	-2.76	254.058	254.057	11.251	4.53596e+08	3.51905	0.000717076
L-Glutamic acid	C5 H9 N O4	56-86-0	Carboxylic acids and derivatives	-2.51	147.053	147.053	0.929	4.51548e+08	3.50317	0.00071384
7-Hydroxycoumarine	C9 H6 O3	93-35-6	Coumarins and derivatives	-2.04	162.032	162.031	6.698	4.29941e+08	3.33554	0.000679681
4-Guanidinobutyric acid	C5 H11 N3 O2	463-00-3	Carboxylic acids and derivatives	-1.76	145.085	145.085	1.151	4.16679e+08	3.23265	0.000658716
Schaftoside	C26 H28 O14	51938-32-0	Flavonoids	-2.33	564.148	564.147	6.069	3.97744e+08	3.08575	0.000628783
5,7,3'-Trihydroxy-6,4',5'-trimethoxyflavone	C18 H16 O8	NA	Flavonoids	-2.54	360.085	360.084	10.159	3.91031e+08	3.03367	0.00061817
Guanosine	C10 H13 N5 O5	118-00-3	Purine nucleosides	-2.39	283.092	283.091	1.352	3.88436e+08	3.01354	0.000614068
N-(2,4-Dimethylphenyl)formamide	C9 H11 N O	60397-77-5	Benzene and substituted derivatives	-1.14	149.084	149.084	1.656	3.39269e+08	2.6321	0.000536342
Nalorphine	C19 H21 N O3	62-67-9	Morphinans	-2.73	311.152	311.151	5.929	2.94368e+08	2.28375	0.000465359
N,N-Dimethylpentylone	C14 H19 N O3	803614-36-0	Benzene and substituted derivatives	-2.33	249.136	249.136	4.979	2.93936e+08	2.28039	0.000464675
3-(1-hydroxyethyl)-2,3,6,7,8,8a-hexahydropyrrolo[1,2-a]pyrazine-1,4-dione	C9 H14 N2 O3	NA	Carboxylic acids and derivatives	-1.73	198.1	198.1	1.999	2.92545e+08	2.2696	0.000462476
TDIQ	C10 H11 N O2	15052-05-8	Tetrahydroisoquinolines	-1.3	177.079	177.079	1.755	2.89103e+08	2.2429	0.000457035
Coumestrol	C15 H8 O5	479-13-0	Isoflavonoids	-1.65	268.037	268.037	10.171	2.74835e+08	2.13221	0.000434479
Vicenin III	C26 H28 O14	59914-91-9	Flavonoids	-2.11	564.148	564.147	6.3	2.56244e+08	1.98797	0.000405089
Dehydrocorydaline	C22 H23 N O4	30045-16-0	Protoberberine alkaloids and derivatives	-2.51	365.163	365.162	8.675	2.52481e+08	1.95878	0.000399141
Kojic acid	C6 H6 O4	501-30-4	Pyrans	-1.36	142.027	142.026	4.222	2.42269e+08	1.87955	0.000382996
L-Glutathione (reduced)	C10 H17 N3 O6 S	70-18-8	Carboxylic acids and derivatives	-0.91	307.084	307.084	7.207	2.32385e+08	1.80287	0.000367371
Prolylleucine	C11 H20 N2 O3	61596-47-2	Carboxylic acids and derivatives	-1.56	228.147	228.147	1.414	2.21807e+08	1.72081	0.000350648
6-Hydroxypicolinic acid	C6 H5 N O3	19621-92-2	Pyridines and derivatives	-1.82	139.027	139.027	1.165	1.96768e+08	1.52655	0.000311065
Isoferulic acid	C10 H10 O4	537-73-5	Cinnamic acids and derivatives	-2.18	194.058	194.057	8.255	1.95502e+08	1.51673	0.000309064
Ferulic Acid	C10 H10 O4	1135-24-6	Cinnamic acids and derivatives	-1.81	194.058	194.058	7	1.92817e+08	1.4959	0.000304818
Aurantio-obtusin β-D-glucoside	C23 H24 O12	129025-96-3	Anthracenes	-2.27	492.127	492.126	7.723	1.86733e+08	1.4487	0.000295201
Rhoifolin	C27 H30 O14	17306-46-6	Flavonoids	-1.56	578.164	578.163	4.717	1.85491e+08	1.43906	0.000293238
2,3,4,9-Tetrahydro-1H-β-carboline-3-carboxylic acid	C12 H12 N2 O2	42438-90-4	Indoles and derivatives	-1.75	216.09	216.089	5.536	1.7451e+08	1.35387	0.000275878
Formononetin	C16 H12 O4	485-72-3	Isoflavonoids	-2.27	268.074	268.073	10.551	1.68827e+08	1.30978	0.000266894
Rhaponticin	C21 H24 O9	155-58-8	Stilbenes	-2.87	420.142	420.141	6.868	1.68659e+08	1.30848	0.000266629
Benzoic acid	C7 H6 O2	65-85-0	Benzene and substituted derivatives	-0.16	122.037	122.037	1.258	1.68041e+08	1.30368	0.000265651
trans-3-Indoleacrylic acid	C11 H9 N O2	1204-06-4	Indoles and derivatives	-1.48	187.063	187.063	5.257	1.66942e+08	1.29516	0.000263914
Morin	C15 H10 O7	480-16-0	Flavonoids	-2.74	302.043	302.042	7.203	1.66275e+08	1.28998	0.000262859
2-Hydroxy-4-methoxybenzaldehyde	C8 H8 O3	673-22-3	Phenols	-1.47	152.047	152.047	2.628	1.65435e+08	1.28347	0.000261532
Vitexin	C21 H20 O10	3681-93-4	Flavonoids	-2.07	432.106	432.105	6.432	1.64505e+08	1.27625	0.000260062
Corydaline	C22 H27 N O4	518-69-4	Protoberberine alkaloids and derivatives	-2.79	369.194	369.193	7.321	1.64435e+08	1.27571	0.000259951
L-Tyrosine	C9 H11 N O3	556-03-6	Carboxylic acids and derivatives	-1.84	181.074	181.074	1.158	1.62792e+08	1.26296	0.000257353
L-Aspartic acid	C4 H7 N O4	56-84-8	Carboxylic acids and derivatives	-0.65	133.038	133.037	0.941	1.60487e+08	1.24508	0.00025371
Coumarin	C9 H6 O2	91-64-5	Coumarins and derivatives	-2.25	146.037	146.036	5.619	1.59715e+08	1.23909	0.000252488
Isoliquiritigenin	C15 H12 O4	961-29-5	Linear 1,3-diarylpropanoids	-2.12	256.074	256.073	8.902	1.57391e+08	1.22106	0.000248815
Leucylproline	C11 H20 N2 O3	6403-35-6	Carboxylic acids and derivatives	-1.9	228.147	228.147	4.555	1.53912e+08	1.19407	0.000243315
Apigenin	C15 H10 O5	520-36-5	Flavonoids	-2.5	270.053	270.052	9.842	1.49946e+08	1.1633	0.000237046
4-Indolecarbaldehyde	C9 H7 N O	1074-86-6	Indoles and derivatives	-1.77	145.053	145.053	4.624	1.43477e+08	1.11311	0.000226819
N-(2,4-Dimethylphenyl)-N'-methylimidoformamide	C10 H14 N2	33089-74-6	Benzene and substituted derivatives	-1.72	162.116	162.115	1.97	1.41303e+08	1.09624	0.000223381
Cytosine	C4 H5 N3 O	71-30-7	Diazines	0.91	111.043	111.043	0.883	1.40899e+08	1.09312	0.000222744
Dihydrosanguinarine	C20 H15 N O4	3606-45-9	Benzophenanthridine alkaloids	-3	333.1	333.099	7.817	1.34767e+08	1.04554	0.000213049
Iridin	C24 H26 O13	491-74-7	Isoflavonoids	-1.92	522.137	522.136	7.409	1.33393e+08	1.03488	0.000210877
Sophoricoside	C21 H20 O10	152-95-4	Isoflavonoids	-2	432.106	432.105	8.99	1.32953e+08	1.03147	0.000210182
α-Lactose	C12 H22 O11	101312-82-7	Organooxygen compounds	-2.67	342.116	342.115	0.964	1.3034e+08	1.01119	0.000206051
Protocatechualdehyde	C7 H6 O3	139-85-5	Organooxygen compounds	-1.66	138.032	138.031	2.665	1.25717e+08	0.975327	0.000198742
3-(2,6-Dioxocyclohexyl)propanenitrile	C9 H11 N O2	1874-85-7	Organooxygen compounds	-2.13	165.079	165.079	0.893	1.23134e+08	0.955289	0.000194659
Licochalcone B	C16 H14 O5	58749-23-8	Linear 1,3-diarylpropanoids	-2.35	286.084	286.083	8.958	1.20596e+08	0.935598	0.000190646
Kaempferol	C15 H10 O6	520-18-3	Flavonoids	-2.1	286.048	286.047	9.479	1.20127e+08	0.931963	0.000189906
Hesperetin	C16 H14 O6	520-33-2	Flavonoids	-2.76	302.079	302.078	7.498	1.18397e+08	0.918538	0.00018717
4-Methylumbelliferyl-α-D-glucopyranoside	C16 H18 O8	6160-78-7	Coumarins and derivatives	-3.04	338.1	338.099	7.89	1.1669e+08	0.905299	0.000184473
Cytidine	C9 H13 N3 O5	65-46-3	Pyrimidine nucleosides	-1.9	243.086	243.085	1.119	1.15966e+08	0.899683	0.000183328
Uracil	C4 H4 N2 O2	66-22-8	Diazines	0.88	112.027	112.027	1.191	1.14887e+08	0.891307	0.000181621
2-Benzo[b]furan-2-yl-3-(4-fluorophenyl)-1,3-thiazolan-4-one	C17 H12 F N O2 S	NA	Benzofurans	1.92	313.057	313.058	4.843	1.14024e+08	0.884616	0.000180258
4,6-Dimethyl-2(1H)-pyrimidinone	C6 H8 N2 O	108-79-2	Diazines	-0.01	124.064	124.064	2.399	1.09527e+08	0.849724	0.000173148
Caffeic acid	C9 H8 O4	331-39-5	Cinnamic acids and derivatives	-1.75	180.042	180.042	2.615	1.0642e+08	0.825617	0.000168236
Galangin	C15 H10 O5	548-83-4	Flavonoids	-3.54	270.053	270.052	8.954	1.03152e+08	0.800263	0.000163069
JWH 018 N-(5-hydroxypentyl) β-D-Glucuronide	C30 H31 N O8	NA	Others	-1.65	533.205	533.204	7.16	1.00387e+08	0.778813	0.000158699
Oroxin A	C21 H20 O10	57396-78-8	Flavonoids	-2	432.106	432.105	8.331	9.85134e+07	0.76428	0.000155737
Indole	C8 H7 N	120-72-9	Indoles and derivatives	-0.8	117.058	117.058	4.623	9.01301e+07	0.699241	0.000142484
Sinomenine	C19 H23 N O4	115-53-7	Morphinans	-2.53	329.163	329.162	5.252	8.82627e+07	0.684754	0.000139532
Visnagin	C13 H10 O4	82-57-5	Benzopyrans	-1.84	230.058	230.057	10.431	8.50737e+07	0.660013	0.000134491
Vanillin	C8 H8 O3	121-33-5	Phenols	-2.17	152.047	152.047	6.704	8.25288e+07	0.640269	0.000130467
Anisic aldehyde	C8 H8 O2	123-11-5	Benzene and substituted derivatives	-1	136.052	136.052	3.932	8.22866e+07	0.638391	0.000130085
Guvacoline	C7 H11 N O2	495-19-2	Alkaloids and derivatives	-1.17	141.079	141.079	2.538	8.07185e+07	0.626224	0.000127606
3-Amino-2-naphthoic acid	C11 H9 N O2	5959-52-4	Naphthalenes	-2.4	187.063	187.063	5.431	7.94469e+07	0.616359	0.000125595
Chlorogenic acid	C16 H18 O9	327-97-9	Organooxygen compounds	-2.6	354.095	354.094	5.296	7.84957e+07	0.60898	0.000124092
Nicotinic acid	C6 H5 N O2	59-67-6	Pyridines and derivatives	0.08	123.032	123.032	0.99	7.44775e+07	0.577806	0.000117739
L-Phenylalanine	C9 H11 N O2	150-30-1	Carboxylic acids and derivatives	-2.2	165.079	165.079	5.864	7.40656e+07	0.574611	0.000117088
Isovanillic acid	C8 H8 O4	645-08-9	Benzene and substituted derivatives	-1.4	168.042	168.042	3.675	7.36248e+07	0.57119	0.000116391
Baicalin methyl ester	C22 H20 O11	82475-03-4	Flavonoids	-2.69	460.101	460.099	8.411	7.35205e+07	0.570382	0.000116226
N-Acetyl-L-tyrosine	C11 H13 N O4	19764-32-0	Carboxylic acids and derivatives	-1.99	223.084	223.084	2.564	7.33308e+07	0.56891	0.000115927
5,5',7,7'-Tetrahydroxy-2,2'-bis(4-hydroxyphenyl)-4H,4'H-6,6'-bichromene-4,4'-dione	C30 H18 O10	166824-22-2	Others	-1.67	538.09	538.089	10.88	7.19077e+07	0.557869	0.000113677
2'-O-Methyladenosine	C11 H15 N5 O4	42173-86-4	Purine nucleosides	-1.7	281.112	281.112	1.704	7.09915e+07	0.550761	0.000112228
5-Hydroxy-6,7-dimethoxylflavone	C17 H14 O5	740-33-0	Flavonoids	-1.94	298.084	298.084	12.515	6.95269e+07	0.539399	0.000109913
Calceolarioside B	C23 H26 O11	105471-98-5	Cinnamic acids and derivatives	-2.18	478.148	478.146	6.915	6.70657e+07	0.520305	0.000106022
6-Methylquinoline	C10 H9 N	91-62-3	Quinolines and derivatives	-1.57	143.073	143.073	4.624	6.65581e+07	0.516367	0.00010522
Isorhamnetin	C16 H12 O7	480-19-3	Flavonoids	-1.92	316.058	316.058	9.364	6.45697e+07	0.50094	0.000102076
Tetrahydropalmatine HCl	C21 H25 N O4	4880-82-4	Protoberberine alkaloids and derivatives	-2.91	355.178	355.177	6.97	6.39786e+07	0.496354	0.000101142
Taxifolin	C15 H12 O7	480-18-2	Flavonoids	-2.9	304.058	304.057	6.537	6.37722e+07	0.494753	0.000100816
Quillaic acid	C30 H46 O5	631-01-6	Prenol lipids	-1.84	486.335	486.334	9.82	6.35792e+07	0.493256	0.000100511
7-Methoxy-5,3',4'-trihydroxyflavanone	C16 H14 O6	51857-11-5	Flavonoids	-2.06	302.079	302.078	9.522	6.18823e+07	0.480091	9.7828e-05
Boldine	C19 H21 N O4	476-70-0	Aporphines	-2.54	327.147	327.146	5.322	6.17881e+07	0.47936	9.76791e-05
Alpinetin	C16 H14 O4	36052-37-6	Flavonoids	-1.88	270.089	270.089	10.006	6.0645e+07	0.470492	9.58719e-05
5-Hydroxyindole-3-acetic acid	C10 H9 N O3	54-16-0	Indoles and derivatives	-2.51	191.058	191.058	7.041	5.74825e+07	0.445957	9.08725e-05
Naringenin	C15 H12 O5	480-41-1	Flavonoids	-2.82	272.068	272.068	7.387	5.72365e+07	0.444048	9.04835e-05
Oroxin B	C27 H30 O15	114482-86-9	Flavonoids	-1.91	594.158	594.157	7.047	5.25469e+07	0.407665	8.30698e-05
Icaritin	C21 H20 O6	118525-40-9	Flavonoids	-2.06	368.126	368.125	11.345	5.16699e+07	0.400862	8.16836e-05
Hypoxanthine	C5 H4 N4 O	68-94-0	Imidazopyrimidines	-1.65	136.039	136.038	1.362	4.87846e+07	0.378478	7.71223e-05
Protocatechuic acid	C7 H6 O4	99-50-3	Benzene and substituted derivatives	-1.26	154.027	154.026	3.977	4.79496e+07	0.371999	7.58022e-05
Cordycepin	C10 H13 N5 O3	73-03-0	Purine nucleosides	-2.67	251.102	251.101	1.311	4.71812e+07	0.366038	7.45874e-05
Methoxsalen	C12 H8 O4	298-81-7	Coumarins and derivatives	-2.64	216.042	216.042	6.254	4.49997e+07	0.349113	7.11387e-05
Methyl 4-hydroxy-3-methoxycinnamate	C11 H12 O4	2309-07-1	Cinnamic acids and derivatives	-2.26	208.074	208.073	7.709	4.49358e+07	0.348618	7.10378e-05
Pyrrole-2-carboxylic acid	C5 H5 N O2	634-97-9	Pyrroles	0.22	111.032	111.032	5.421	4.35762e+07	0.33807	6.88884e-05
Nobiletin	C21 H22 O8	478-01-3	Flavonoids	-2.46	402.131	402.13	11.238	4.2434e+07	0.329209	6.70828e-05
Citropten	C11 H10 O4	487-06-9	Coumarins and derivatives	-2.07	206.058	206.057	6.983	4.21647e+07	0.32712	6.66571e-05
Pinocembrin	C15 H12 O4	480-39-7	Flavonoids	-2.39	256.074	256.073	9.264	4.17245e+07	0.323704	6.5961e-05
5-O-Demethylnobiletin	C20 H20 O8	2174-59-6	Flavonoids	-2.24	388.116	388.115	10.416	3.95334e+07	0.306705	6.24973e-05
Trigonelline HCl	C7 H7 N O2	6138-41-6	Pyridines and derivatives	-1.4	137.048	137.047	5.152	3.92966e+07	0.304868	6.21229e-05
Protopine	C20 H19 N O5	130-86-9	Protopine alkaloids	-2.92	353.126	353.125	6.488	3.92828e+07	0.304761	6.2101e-05
Verbascoside	C29 H36 O15	61276-17-3	Cinnamic acids and derivatives	-1.8	624.205	624.204	6.693	3.88643e+07	0.301514	6.14394e-05
Astragalin	C21 H20 O11	480-10-4	Flavonoids	-2.56	448.101	448.099	6.22	3.76473e+07	0.292073	5.95156e-05
Forsythoside I	C29 H36 O15	1177581-50-8	Cinnamic acids and derivatives	-2.05	624.205	624.204	6.916	3.73835e+07	0.290026	5.90985e-05
Glabridin	C20 H20 O4	59870-68-7	Isoflavonoids	-2.36	324.136	324.135	12.274	3.69941e+07	0.287005	5.8483e-05
6-Phenoxynicotinic acid	C12 H9 N O3	51362-38-0	Organooxygen compounds	-2.26	215.058	215.058	5.767	3.65454e+07	0.283524	5.77735e-05
L-Hydroxyproline	C5 H9 N O3	618-28-0	Carboxylic acids and derivatives	0.9	131.058	131.058	1.372	3.61405e+07	0.280383	5.71335e-05
5'-S-Methyl-5'-thioadenosine	C11 H15 N5 O3 S	2457-80-9	5'-deoxyribonucleosides	-1.97	297.09	297.089	4.562	3.54157e+07	0.27476	5.59877e-05
L-Histidine	C6 H9 N3 O2	4998-57-6	Carboxylic acids and derivatives	-0.99	155.069	155.069	0.732	3.52496e+07	0.273471	5.5725e-05
Cyclo(leucylprolyl)	C11 H18 N2 O2	5654-86-4	Carboxylic acids and derivatives	-2.54	210.137	210.136	6.513	3.47862e+07	0.269876	5.49925e-05
N6-Me-Adenosine	C11 H15 N5 O4	60209-41-8	Purine nucleosides	-2.14	281.112	281.112	2.111	3.44276e+07	0.267094	5.44256e-05
5-Hydroxytryptophan	C11 H12 N2 O3	56-69-9	Indoles and derivatives	-1.46	220.085	220.084	1.588	3.41781e+07	0.265158	5.40311e-05
Eupafolin	C16 H12 O7	520-11-6	Flavonoids	-2.31	316.058	316.058	8.653	3.24747e+07	0.251943	5.13383e-05
Cotinine N-oxide	C10 H12 N2 O2	36508-80-2	Pyridines and derivatives	-1.12	192.09	192.09	2.056	3.22091e+07	0.249882	5.09185e-05
4-Methyl-5-thiazoleethanol	C6 H9 N O S	137-00-8	Azoles	-1.08	143.04	143.04	1.803	3.20364e+07	0.248542	5.06454e-05
MBZP	C12 H18 N2	62226-74-8	Benzene and substituted derivatives	-1.97	190.147	190.147	5.234	3.14864e+07	0.244275	4.97759e-05
2-Aminooctanedioic acid	C8 H15 N O4	19641-59-9	Carboxylic acids and derivatives	-1.34	189.1	189.1	1.498	3.09951e+07	0.240464	4.89993e-05
5-Methoxyindoleacetic acid	C11 H11 N O3	3471-31-6	Indoles and derivatives	-1.81	205.074	205.074	7.029	3.07304e+07	0.238411	4.85809e-05
Phthaldialdehyde	C8 H6 O2	643-79-8	Benzene and substituted derivatives	-1.59	134.037	134.037	6.688	3.03348e+07	0.235341	4.79554e-05
Tangeretin	C20 H20 O7	481-53-8	Flavonoids	-2.64	372.121	372.12	11.797	3.02416e+07	0.234618	4.7808e-05
Glycyl-L-leucine	C8 H16 N2 O3	869-19-2	Carboxylic acids and derivatives	-1.96	188.116	188.116	3.252	2.99644e+07	0.232468	4.737e-05
Phenacetin	C10 H13 N O2	62-44-2	Benzene and substituted derivatives	-2.25	179.095	179.094	6.315	2.91346e+07	0.22603	4.6058e-05
6''-O-Acetylglycitin	C24 H24 O11	134859-96-4	Isoflavonoids	-1.64	488.132	488.131	9.92	2.85642e+07	0.221605	4.51563e-05
2-Isopropyl-6-methyl-4-pyrimidinol	C8 H12 N2 O	2814-20-2	Diazines	-1.54	152.095	152.095	4.686	2.82934e+07	0.219504	4.47282e-05
Nepodin	C13 H12 O3	3785-24-8	Naphthalenes	-1.76	216.079	216.078	5.12	2.71527e+07	0.210654	4.29249e-05
Demethylcoclaurine hydrochloride	C16 H17 N O3	11041-94-4	Isoquinolines and derivatives	-2.17	271.121	271.12	4.835	2.71271e+07	0.210455	4.28844e-05
Scrophulein	C17 H14 O6	6601-62-3	Flavonoids	-2.95	314.079	314.078	8.505	2.70749e+07	0.21005	4.28019e-05
Guanine	C5 H5 N5 O	73-40-5	Imidazopyrimidines	0.67	151.049	151.05	1.973	2.57905e+07	0.200086	4.07714e-05
Retrochalcone	C16 H14 O4	34221-41-5	Linear 1,3-diarylpropanoids	-2.33	270.089	270.089	9.76	2.54694e+07	0.197595	4.02638e-05
Dimefuron	C15 H19 Cl N4 O3	34205-21-5	Benzene and substituted derivatives	0.45	338.115	338.115	12.001	2.54232e+07	0.197237	4.01909e-05
Isoquercitrin	C21 H20 O12	482-35-9	Flavonoids	-2.43	464.095	464.094	5.658	2.49842e+07	0.193831	3.94968e-05
Stearamide	C18 H37 N O	124-26-5	Carboximidic acids and derivatives	-3.09	283.288	283.287	19.142	2.47271e+07	0.191836	3.90904e-05
Medicarpin	C16 H14 O4	32383-76-9	Isoflavonoids	-2.56	270.089	270.089	11.155	2.44091e+07	0.189369	3.85876e-05
Apiin	C26 H28 O14	26544-34-3	Flavonoids	-2.33	564.148	564.147	6.702	2.35228e+07	0.182493	3.71865e-05
Sorbic acid	C6 H8 O2	110-44-1	Fatty Acyls	0.28	112.052	112.052	4.433	2.31774e+07	0.179813	3.66405e-05
Aflatoxin G1	C17 H12 O7	1165-39-5	Coumarins and derivatives	-2.13	328.058	328.058	10.8	2.22527e+07	0.17264	3.51787e-05
4-Methoxycinnamaldehyde	C10 H10 O2	24680-50-0	Cinnamaldehydes	-1.58	162.068	162.068	5.12	2.13951e+07	0.165986	3.38229e-05
Imidazolelactic acid	C6 H8 N2 O3	876-19-7	Azoles	-1.03	156.053	156.053	2.118	2.10771e+07	0.163519	3.33202e-05
5,7-Dihydroxy-2-(4-hydroxy-3-methoxyphenyl)-6-(3-methyl-2-buten-1-yl)-2,3-dihydro-4H-chromen-4-one	C21 H22 O6	959421-22-8	Flavonoids	-2.28	370.142	370.141	10.901	2.10554e+07	0.16335	3.32858e-05
Syringic acid	C9 H10 O5	530-57-4	Benzene and substituted derivatives	-1.94	198.053	198.052	4.239	2.06826e+07	0.160458	3.26965e-05
tert-Butyl N-[1-(aminocarbonyl)-3-methylbutyl]carbamate	C11 H22 N2 O3	96928-99-3	Carboxylic acids and derivatives	-2.26	230.163	230.163	3.593	1.98707e+07	0.15416	3.1413e-05
Kanzonol C	C25 H28 O4	151135-82-9	Linear 1,3-diarylpropanoids	-2.13	392.199	392.198	12.695	1.93357e+07	0.150009	3.05672e-05
Caprolactam	C6 H11 N O	105-60-2	Lactams	0.66	113.084	113.084	4.442	1.91989e+07	0.148947	3.0351e-05
2-Methyl-4-phenyl-5-pyrimidinecarboxylic acid	C12 H10 N2 O2	127958-10-5	Diazines	-2.74	214.074	214.074	5.664	1.90423e+07	0.147733	3.01035e-05
3-Furfuryl 2-pyrrolecarboxylate	C10 H9 N O3	119767-00-9	Pyrroles	-1.9	191.058	191.058	4.549	1.80418e+07	0.139971	2.85218e-05
Apocynin	C9 H10 O3	498-02-2	Organooxygen compounds	-1.22	166.063	166.063	3.791	1.72208e+07	0.133601	2.72239e-05
4-[(2S,3S,4S)-4-[4-(β-D-Glucopyranosyloxy)-3-methoxybenzyl]-3-(hydroxymethyl)tetrahydro-2-furanyl]-2-methoxyphenyl β-D-glucopyranoside	C32 H44 O16	NA	Lignans, neolignans and related compounds	-1.85	684.263	684.262	5.546	1.68356e+07	0.130613	2.66149e-05
4'-Methoxyacetophenone	C9 H10 O2	100-06-1	Organooxygen compounds	-1.58	150.068	150.068	4.982	1.35149e+07	0.10485	2.13653e-05
Notopterol	C21 H22 O5	88206-46-6	Prenol lipids	-2.61	354.147	354.146	11.88	1.34334e+07	0.104218	2.12364e-05
Neobavaisoflavone	C20 H18 O4	41060-15-5	Isoflavonoids	-2.77	322.121	322.12	11.384	1.33016e+07	0.103196	2.10281e-05
4-Phenyl-3-buten-2-one	C10 H10 O	122-57-6	Benzene and substituted derivatives	-1.55	146.073	146.073	10.455	1.23937e+07	0.0961516	1.95928e-05
Flavokawain B	C17 H16 O4	1775-97-9	Linear 1,3-diarylpropanoids	-2.41	284.105	284.104	11.026	1.22621e+07	0.0951307	1.93847e-05
Nootkatone	C15 H22 O	4674-50-4	Prenol lipids	-1.87	218.167	218.167	12.271	1.18904e+07	0.0922475	1.87973e-05
9-Oxo-10(E),12(E)-octadecadienoic acid	C18 H30 O3	54232-59-6	Fatty Acyls	-2.32	294.219	294.219	13.669	1.08574e+07	0.0842331	1.71642e-05
1-O-{(3β,5ξ,9ξ,18ξ)-3-[(3-O-Hexopyranosylhexopyranuronosyl)oxy]-28-oxoolean-12-en-28-yl}hexopyranose	C48 H76 O19	107241-05-4	Prenol lipids	-1.71	956.498	956.496	10.283	9.96426e+06	0.0773041	1.57522e-05
3-Butylidenephthalide	C12 H12 O2	72917-31-8	Isocoumarans	-1.88	188.084	188.083	10.699	9.85981e+06	0.0764937	1.55871e-05
{4-[3-(3,4-Dichlorophenoxy)-2-hydroxypropyl]-1,4-diazepan-1-yl}(2-thienyl)methanone	C19 H22 Cl2 N2 O3 S	NA	Thiophenes	2.1	428.073	428.074	9.998	9.47983e+06	0.0735458	1.49864e-05
Mulberrin	C25 H26 O6	62949-79-5	Flavonoids	-2.48	422.173	422.172	13.3	8.8969e+06	0.0690233	1.40649e-05
Esculin	C15 H16 O9	531-75-9	Coumarins and derivatives	-2.27	340.079	340.079	5.301	7.99319e+06	0.0620122	1.26362e-05
α-Aspartylphenylalanine	C13 H16 N2 O5	NA	Carboxylic acids and derivatives	-2.21	280.106	280.105	4.745	7.68106e+06	0.0595907	1.21428e-05
Aflatoxin B1	C17 H12 O6	1162-65-8	Coumarins and derivatives	-2.6	312.063	312.063	12.966	7.40749e+06	0.0574682	1.17103e-05
Glabrone	C20 H16 O5	60008-02-8	Isoflavonoids	-2.16	336.1	336.099	12.339	7.12019e+06	0.0552393	1.12561e-05
13(S)-HOTrE	C18 H30 O3	NA	Fatty Acyls	-2.03	294.219	294.219	13.513	6.61397e+06	0.051312	1.04558e-05
8-Prenylnaringenin	C20 H20 O5	53846-50-7	Flavonoids	-2.46	340.131	340.13	11.687	6.56162e+06	0.0509059	1.03731e-05
Licochalcone A	C21 H22 O4	58749-22-7	Linear 1,3-diarylpropanoids	-2.16	338.152	338.151	11.84	5.73377e+06	0.0444834	9.06436e-06
Morusin	C25 H24 O6	62596-29-6	Flavonoids	-2.43	420.157	420.156	13.39	4.08424e+06	0.031686	6.45666e-06
2-AMINO-3-(2-CHLORO-PHENYL)-PROPIONIC ACID	C9 H10 Cl N O2	14091-11-3	interior label	-1.9	199.04	199.04	4.588	2.57794e+08	1	0

## Sheet: NEG
Name	Formula	CAS_num	Class	Annot. DeltaMass [ppm]	Annotation MW	Calc. MW	RT [min]	Area: GN240202-508001-gegencenliantang-P.raw (F1)	Relative Concentration（μg/ml）	Relative Percentage(%)
Citric acid	C6 H8 O7	77-92-9	Carboxylic acids and derivatives	-4.19	192.027	192.026	1.157	1.10159e+10	2189.93	0.0770716
Oroxylin A-7-O-β-D-glucuronide	C22 H20 O11	36948-76-2	Flavonoids	-0.04	460.101	460.101	9.068	1.04675e+10	2080.91	0.073235
Baicalein	C15 H10 O5	491-67-8	Flavonoids	-0.62	270.053	270.053	10.172	8.10443e+09	1611.14	0.0567018
(3R,5R)-1,3,5-Trihydroxy-4-{[(2E)-3-(4-hydroxy-3-methoxyphenyl)-2-propenoyl]oxy}cyclohexanecarboxylic acid	C17 H20 O9	NA	Organooxygen compounds	-0.67	368.111	368.11	6.193	7.52887e+09	1496.72	0.052675
4-(beta-D-Glucopyranosyloxy)-3,5-dimethoxybenzoic acid	C15 H20 O10	NA	Tannins	-0.19	360.106	360.106	2.457	7.0192e+09	1395.4	0.0491091
Baicalin	C21 H18 O11	21967-41-9	Flavonoids	-0.11	446.085	446.085	7.823	6.5168e+09	1295.52	0.0455941
Mirificin	C26 H28 O13	103654-50-8	Prenol lipids	-0.16	548.153	548.153	6.767	6.35358e+09	1263.07	0.0444522
Methyl chlorogenate	C17 H20 O9	123483-19-2	Organooxygen compounds	-0.65	368.111	368.11	5.463	5.39081e+09	1071.68	0.0377162
Wogonin	C16 H12 O5	632-85-9	Flavonoids	-0.89	284.068	284.068	11.218	5.14297e+09	1022.41	0.0359823
Puerarin	C21 H20 O9	3681-99-0	Isoflavonoids	-0.4	416.111	416.111	5.667	4.93044e+09	980.157	0.0344953
Apigenin 7-O-glucuronide	C21 H18 O11	29741-09-1	Flavonoids	-0.29	446.085	446.085	8.431	4.45886e+09	886.409	0.031196
Pectolinarigenin	C17 H14 O6	520-12-7	Flavonoids	-0.65	314.079	314.079	11.323	4.25022e+09	844.931	0.0297362
Diammonium glycyrrhizinate	C42 H62 O16	79165-06-3	Prenol lipids	0.79	822.404	822.404	10.103	3.40805e+09	677.51	0.0238441
Daidzein-7-O-glucuronide	C21 H18 O10	38482-80-3	Isoflavonoids	-0.58	430.09	430.09	8.838	3.3416e+09	664.3	0.0233792
D-(+)-Galactose	C6 H12 O6	39392-63-7	Organooxygen compounds	-4.69	180.063	180.063	0.832	3.32473e+09	660.945	0.0232611
Sucrose	C12 H22 O11	57-50-1	Organooxygen compounds	-0.52	342.116	342.116	0.818	2.89864e+09	576.241	0.02028
Wogonoside	C22 H20 O11	51059-44-0	Flavonoids	-0.24	460.101	460.1	8.736	2.70448e+09	537.642	0.0189216
Emodin-3-methyl ether/Physcion	C16 H12 O5	521-61-9	Anthracenes	-0.46	284.068	284.068	11.446	2.63521e+09	523.872	0.018437
Quercitrin	C21 H20 O11	522-12-3	Flavonoids	-0.57	448.101	448.1	8.329	2.40281e+09	477.671	0.016811
Cefsumide	C17 H20 N4 O6 S2	54818-11-0	Lactams	2.46	440.082	440.084	0.943	2.34174e+09	465.531	0.0163838
Danshensu	C9 H10 O5	76822-21-4	Phenylpropanoic acids	-2.93	198.053	198.052	3.077	1.87303e+09	372.353	0.0131045
Scutellarin methyl ester	C22 H20 O12	119262-68-9	Flavonoids	-0.45	476.095	476.095	8.537	1.84987e+09	367.748	0.0129424
Verbascoside	C29 H36 O15	61276-17-3	Cinnamic acids and derivatives	-0.35	624.205	624.205	6.685	1.70765e+09	339.476	0.0119474
J4L83T8MZ5	C12 H10 O7	NA	Naphthalenes	-0.9	266.043	266.042	5.595	1.45304e+09	288.859	0.010166
MFCD00033945	C14 H12 N4 O5	17220-48-3	Others	-4.45	316.081	316.079	2.747	1.33248e+09	264.893	0.00932255
Isoacteoside	C29 H36 O15	61303-13-7	Cinnamic acids and derivatives	-0.03	624.205	624.205	6.913	1.31525e+09	261.467	0.00920199
β-D-Glucopyranuronic acid	C6 H10 O7	528-16-5	Organooxygen compounds	-4.32	194.043	194.042	0.824	1.30293e+09	259.018	0.00911579
MFCD00024759	C11 H11 N O6	NA	Benzene and substituted derivatives	-1.75	253.059	253.058	6.55	1.29457e+09	257.356	0.00905732
diacetylphloroglucinol	C10 H10 O5	2161-86-6	Organooxygen compounds	-3.56	210.053	210.052	5.114	1.21272e+09	241.086	0.0084847
D-Gluconic acid	C6 H12 O7	526-95-4	Organooxygen compounds	-4.52	196.058	196.057	0.82	1.19662e+09	237.884	0.00837201
(RS)-2-[4-[(6-Chloro-2-benzoxazolyl)oxy]phenoxy]-N-(2-fluorophenyl)-N-methylpropanamide	C23 H18 Cl F N2 O4	NA	Organooxygen compounds	-3.25	440.094	440.092	0.846	1.07594e+09	213.893	0.00752768
[(Carbamoylamino)methyl]carbamate	C3 H6 N3 O3	NA	Diazines	2.73	132.041	132.041	0.827	9.91927e+08	197.192	0.00693991
Chrysin	C15 H10 O4	480-40-0	Flavonoids	-1.57	254.058	254.058	11.248	9.38516e+08	186.574	0.00656623
etisulergine	C19 H28 N4 O2 S	64795-23-9	Quinolines and derivatives	-4.26	376.193	376.192	10.289	8.92223e+08	177.371	0.00624234
3,4-dimethoxyphenyl glucoside	C14 H20 O8	84812-00-0	Organooxygen compounds	-1.09	316.116	316.115	3.755	8.79497e+08	174.841	0.00615331
9-(2-{4-[(Diaminomethylene)sulfamoyl]phenyl}hydrazino)-N-[4-(2-pyrimidinylsulfamoyl)phenyl]-4-acridinecarboxamide	C31 H26 N10 O5 S2	NA	Quinolines and derivatives	0.63	682.153	682.153	5.652	8.21547e+08	163.321	0.00574787
tectoridin	C22 H22 O11	611-40-5	Isoflavonoids	-0.89	462.116	462.116	9.279	8.1659e+08	162.336	0.00571318
17-(Cyclopropylmethyl)-3,14-dihydroxy-4,5-epoxymorphinan-6-one	C20 H23 N O4	NA	Phenanthrenes and derivatives	-0.44	341.163	341.163	5.871	7.83003e+08	155.659	0.0054782
Liquiritin apioside	C26 H30 O13	74639-14-8	Flavonoids	-1.17	550.169	550.168	6.63	7.58627e+08	150.813	0.00530765
Emodin	C15 H10 O5	518-82-1	Anthracenes	-0.61	270.053	270.053	10.05	7.51455e+08	149.387	0.00525748
(15Z)-9,12,13-Trihydroxy-15-octadecenoic acid	C18 H34 O5	NA	Fatty Acyls	-0.77	330.241	330.24	9.984	7.12092e+08	141.562	0.00498207
Apigenin 7-sulfate	C15 H10 O8 S	56857-56-8	Flavonoids	-0.73	350.01	350.009	9.581	7.0786e+08	140.72	0.00495247
Isoliquiritin	C21 H22 O9	5041-81-6	Flavonoids	-0.63	418.126	418.126	6.732	7.01205e+08	139.397	0.00490591
Diosmetin	C16 H12 O6	520-34-3	Flavonoids	-1.28	300.063	300.063	10.07	6.52423e+08	129.7	0.00456461
Eupatilin	C18 H16 O7	22368-21-4	Flavonoids	-0.41	344.09	344.089	11.628	6.47179e+08	128.657	0.00452792
Rubiadin	C15 H10 O4	117-02-2	Anthracenes	-1.45	254.058	254.058	8.608	5.49987e+08	109.336	0.00384793
Vicenin III	C26 H28 O14	59914-91-9	Flavonoids	-0.23	564.148	564.148	6.309	5.22019e+08	103.776	0.00365225
Quinic acid	C7 H12 O6	77-95-2	Organooxygen compounds	-4.55	192.063	192.063	2.232	4.98917e+08	99.1832	0.00349062
Hispidulin	C16 H12 O6	1447-88-7	Flavonoids	-0.61	300.063	300.063	9.834	4.80748e+08	95.5713	0.0033635
Wedelolactone	C16 H10 O7	524-12-9	Isoflavonoids	-0.7	314.043	314.042	9.224	4.08078e+08	81.1247	0.00285508
Jaceosidin	C17 H14 O7	18085-97-7	Flavonoids	-0.81	330.074	330.074	10.219	4.07809e+08	81.0712	0.00285319
Taxifolin	C15 H12 O7	480-18-2	Flavonoids	-1.31	304.058	304.058	6.554	3.98918e+08	79.3036	0.00279099
Lariciresinol 4-O-glucoside	C26 H34 O11	107110-16-7	Lignans, neolignans and related compounds	-0.11	522.21	522.21	6.363	3.69954e+08	73.5457	0.00258834
1-Caffeoylquinic acid	C16 H18 O9	928005-87-2	Organooxygen compounds	-0.18	354.095	354.095	4.456	3.53662e+08	70.307	0.00247436
Daidzein	C15 H10 O4	486-66-8	Isoflavonoids	-1.33	254.058	254.058	6.936	3.39696e+08	67.5305	0.00237665
Taxifolin 7-rhamnoside	C21 H22 O11	137592-12-2	Flavonoids	-0.3	450.116	450.116	6.433	2.77022e+08	55.0711	0.00193816
Azelaic acid	C9 H16 O4	123-99-9	Fatty Acyls	-4.55	188.105	188.104	7.585	2.6848e+08	53.3729	0.00187839
4-(3,4-Dihydroxyphenyl)-6,7-dihydroxy-2-naphthoic acid	C17 H12 O6	NA	Naphthalenes	-0.46	312.063	312.063	9.518	2.24854e+08	44.7003	0.00157317
Caffeic acid	C9 H8 O4	331-39-5	Cinnamic acids and derivatives	-0.92	180.042	180.042	5.117	2.0483e+08	40.7195	0.00143307
Morin	C15 H10 O7	480-16-0	Flavonoids	-0.72	302.043	302.042	7.189	2.00201e+08	39.7994	0.00140069
Raffinose	C18 H32 O16	512-69-6	Organooxygen compounds	-0.49	504.169	504.169	0.825	1.99316e+08	39.6235	0.0013945
N-Acetyl-L-phenylalanine	C11 H13 N O3	2018-61-3	Carboxylic acids and derivatives	-3.86	207.09	207.089	6.608	1.94834e+08	38.7324	0.00136314
Cryptochlorogenic acid	C16 H18 O9	905-99-7	Organooxygen compounds	-0.34	354.095	354.095	5.417	1.87701e+08	37.3144	0.00131323
4-[(2S,3S,4S)-4-[4-(β-D-Glucopyranosyloxy)-3-methoxybenzyl]-3-(hydroxymethyl)tetrahydro-2-furanyl]-2-methoxyphenyl β-D-glucopyranoside	C32 H44 O16	NA	Lignans, neolignans and related compounds	0.52	684.263	684.263	5.523	1.83613e+08	36.5017	0.00128463
Luteolin	C15 H10 O6	491-70-3	Flavonoids	-1	286.048	286.047	8.101	1.81946e+08	36.1704	0.00127297
Corchorifatty acid F	C18 H32 O5	95341-44-9	Fatty Acyls	-0.33	328.225	328.225	9.637	1.74336e+08	34.6575	0.00121973
Ferulic Acid	C10 H10 O4	1135-24-6	Cinnamic acids and derivatives	-3.32	194.058	194.057	5.499	1.73121e+08	34.416	0.00121123
Liquiritigenin	C15 H12 O4	578-86-9	Flavonoids	-1.6	256.074	256.073	8.904	1.70837e+08	33.962	0.00119525
(1S)-1,5-Anhydro-2-O-(6-deoxy-α-L-mannopyranosyl)-1-[5,7-dihydroxy-2-(4-hydroxyphenyl)-4-oxo-4H-chromen-6-yl]-D-glucitol	C27 H30 O14	NA	Flavonoids	-0.26	578.164	578.163	5.562	1.64465e+08	32.6952	0.00115066
4-{[(3S)-3-{5-[4-(Dimethylamino)phenyl]-1,3,4-oxadiazol-2-yl}-1-pyrrolidinyl]methyl}benzoic acid	C22 H24 N4 O3	NA	Others	4.65	392.185	392.187	9.952	1.63883e+08	32.5793	0.00114659
Pinoresinol 4-O-glucoside	C26 H32 O11	69251-96-3	Lignan glycosides	-0.15	520.194	520.194	7.009	1.63129e+08	32.4296	0.00114132
Scutellarin	C21 H18 O12	27740-01-8	Flavonoids	-0.23	462.08	462.08	6.755	1.59507e+08	31.7094	0.00111597
Eriodictyol	C15 H12 O6	552-58-9	Flavonoids	-1.23	288.063	288.063	8.801	1.43528e+08	28.533	0.00100418
5,7,3'-Trihydroxy-6,4',5'-trimethoxyflavone	C18 H16 O8	NA	Flavonoids	-0.43	360.085	360.084	10.914	1.41736e+08	28.1766	0.000991639
Forsythoside E	C20 H30 O12	93675-88-8	Organooxygen compounds	0.35	462.174	462.174	4.51	1.37206e+08	27.2761	0.000959946
Liguiritigenin-7-O-β-D-apiosyl-4'-O-β-D-glucoside	C26 H30 O13	199796-12-8	Flavonoids	0.14	550.169	550.169	7.52	1.35255e+08	26.8883	0.000946298
Homoplantaginin	C22 H22 O11	17680-84-1	Flavonoids	-0.88	462.116	462.116	6.849	1.34883e+08	26.8144	0.000943696
Nystose	C24 H42 O21	13133-07-8	Organooxygen compounds	0.24	666.222	666.222	0.784	1.3058e+08	25.9589	0.000913589
N-Acetyl-DL-glutamic acid	C7 H11 N O5	5817-08-3	Carboxylic acids and derivatives	-3.6	189.064	189.063	1.244	1.21933e+08	24.2399	0.000853093
Diosmetin-7-O-β-D-glucopyranoside	C22 H22 O11	20126-59-4	Flavonoids	-0.43	462.116	462.116	8.503	1.18923e+08	23.6416	0.000832035
7-Hydroxy-2-(4-hydroxyphenyl)-4-oxo-3,4-dihydro-2H-chromen-5-yl β-D-glucopyranoside	C21 H22 O10	529-41-9	Flavonoids	-1.07	434.121	434.121	6.562	1.10707e+08	22.0082	0.000774549
Formononetin	C16 H12 O4	485-72-3	Isoflavonoids	-0.53	268.074	268.073	10.544	1.0597e+08	21.0665	0.000741407
Aurantio-obtusin β-D-glucoside	C23 H24 O12	129025-96-3	Anthracenes	-0.19	492.127	492.127	7.18	1.02313e+08	20.3396	0.000715824
Glycyrrhizic acid	C42 H62 O16	1405-86-3	Prenol lipids	0.27	822.404	822.404	11.042	1.01692e+08	20.2161	0.000711478
N1-(3-Piperidinopropyl)-2-[(4-nitrobenzoyl)amino]benzamide	C22 H26 N4 O4	NA	Benzene and substituted derivatives	-0.58	410.195	410.195	9.398	9.4916e+07	18.869	0.00066407
Calcium pantothenate	C9 H17 N O5	137-08-6	Carboxylic acids and derivatives	-2.8	219.111	219.11	2.851	9.29095e+07	18.4701	0.000650031
L-Tryptophan	C11 H12 N2 O2	73-22-3	Indoles and derivatives	-3.28	204.09	204.089	4.583	9.08732e+07	18.0653	0.000635785
Eriocitrin	C27 H32 O15	13463-28-0	Flavonoids	-0.02	596.174	596.174	5.788	8.78452e+07	17.4634	0.0006146
Hydroxygenkwanin	C16 H12 O6	20243-59-8	Flavonoids	-0.88	300.063	300.063	8.991	8.60927e+07	17.115	0.000602339
Liquiritin	C21 H22 O9	551-15-5	Flavonoids	-0.5	418.126	418.126	8.24	8.48011e+07	16.8582	0.000593302
Salidroside	C14 H20 O7	10338-51-9	Organooxygen compounds	-0.84	300.121	300.121	4.718	8.18475e+07	16.271	0.000572637
5-Sulfosalicylic acid	C7 H6 O6 S	97-05-2	Benzene and substituted derivatives	-2.8	217.989	217.988	3.301	8.03271e+07	15.9688	0.000562
Apigenin-7-O-β-D-glucoside	C21 H20 O10	578-74-5	Flavonoids	-0.91	432.106	432.105	7.938	7.9383e+07	15.7811	0.000555395
Isorhamnetin	C16 H12 O7	480-19-3	Flavonoids	-0.44	316.058	316.058	9.412	7.90837e+07	15.7216	0.000553301
Glabridin	C20 H20 O4	59870-68-7	Isoflavonoids	-0.66	324.136	324.136	12.277	7.31391e+07	14.5398	0.00051171
3-(tert-Butyl)-N-[4-(2,3-dihydroimidazo[2,1-b][1,3]thiazol-6-yl)phenyl]-1-methyl-1H-pyrazole-5-carboxamide	C20 H23 N5 O S	NA	Benzene and substituted derivatives	2.74	381.162	381.163	3.381	7.05501e+07	14.0251	0.000493596
Geniposidic Acid	C16 H22 O10	27741-01-1	Prenol lipids	-0.56	374.121	374.121	4.922	6.8649e+07	13.6472	0.000480295
1,5-Anhydro-6-deoxy-2-O-(6-deoxy-α-L-mannopyranosyl)-1-[5,7-dihydroxy-2-(4-hydroxyphenyl)-4-oxo-4H-chromen-6-yl]hexitol	C27 H30 O13	NA	Flavonoids	-0.52	562.169	562.168	7.212	6.80613e+07	13.5304	0.000476184
3-Butene-1,2,3-tricarboxylic acid	C7 H8 O6	26326-05-6	Carboxylic acids and derivatives	-4.63	188.032	188.031	1.362	6.72627e+07	13.3716	0.000470596
(+/-)9-HpODE	C18 H32 O4	67597-24-4	Fatty Acyls	-0.6	312.23	312.23	11.499	6.63584e+07	13.1919	0.00046427
Isovitexin	C21 H20 O10	38953-85-4	Flavonoids	-0.59	432.106	432.105	5.209	6.14512e+07	12.2163	0.000429937
Soyasaponin I	C48 H78 O18	51330-27-9	Prenol lipids	0	942.519	942.519	10.324	6.06945e+07	12.0659	0.000424643
Naringenin	C15 H12 O5	480-41-1	Flavonoids	-0.59	272.068	272.068	8.332	5.34338e+07	10.6225	0.000373844
Syringic acid	C9 H10 O5	530-57-4	Benzene and substituted derivatives	-3.99	198.053	198.052	4.556	5.23902e+07	10.415	0.000366543
Bioside	C20 H30 O12	12634-05-8	Organooxygen compounds	-0.11	462.174	462.174	5.532	5.13374e+07	10.2057	0.000359177
Tectorigenin	C16 H12 O6	548-77-6	Isoflavonoids	-0.58	300.063	300.063	8.531	5.10607e+07	10.1507	0.000357241
Isoguanosine	C10 H13 N5 O5	1818-71-9	Purine nucleosides	-0.79	283.092	283.091	1.337	5.01351e+07	9.96671	0.000350765
Sec-O-Glucosylhamaudol	C21 H26 O10	80681-44-3	Benzopyrans	-0.48	438.153	438.152	5.023	4.86584e+07	9.67315	0.000340434
1,2,3,4-Tetrahydro-7-hydroxy-1-(4-hydroxy-3-methoxyphenyl)-6-methoxy-2,3-naphthalenedimethanol	C20 H24 O6	548-29-8	Lignans, neolignans and related compounds	-0.3	360.157	360.157	10.19	4.78495e+07	9.51233	0.000334774
Naringin dihydrochalcone	C27 H34 O14	18916-17-1	Flavonoids	-0.35	582.195	582.195	5.826	4.72063e+07	9.38447	0.000330274
Iridin	C24 H26 O13	491-74-7	Isoflavonoids	-0.58	522.137	522.137	7.41	4.71972e+07	9.38267	0.000330211
Emodin-8-O-β-D-glucopyranoside	C21 H20 O10	23313-21-5	Anthracenes	-0.88	432.106	432.105	8.584	4.63819e+07	9.22059	0.000324506
Hyperoside	C21 H20 O12	482-36-0	Flavonoids	-0.16	464.095	464.095	5.65	4.52526e+07	8.99608	0.000316605
N-Acetyl-DL-tryptophan	C13 H14 N2 O3	1218-34-4	Carboxylic acids and derivatives	-1.78	246.1	246.1	7.005	4.22573e+07	8.40062	0.000295649
Methyl gallate	C8 H8 O5	99-24-1	Benzene and substituted derivatives	-4.92	184.037	184.036	2.789	4.19553e+07	8.34059	0.000293536
7,8-Dihydroxycoumarin	C9 H6 O4	486-35-1	Coumarins and derivatives	-4.66	178.027	178.026	6.811	3.97995e+07	7.91203	0.000278453
Sibiricose A5	C22 H30 O14	107912-97-0	Cinnamic acids and derivatives	-0.49	518.164	518.163	5.815	3.92295e+07	7.79871	0.000274465
N-(3-Chloro-4-morpholinophenyl)-6-oxo-1,4,5,6-tetrahydro-3-pyridazinecarboxamide	C15 H17 Cl N4 O3	NA	Oxazinanes	2.19	336.099	336.1	12.834	3.52436e+07	7.00632	0.000246578
3-Hydroxy-3-(methoxycarbonyl)pentanedioic acid	C7 H10 O7	26163-65-5	Carboxylic acids and derivatives	-3.36	206.043	206.042	1.94	3.14678e+07	6.2557	0.000220161
Alpinetin	C16 H14 O4	36052-37-6	Flavonoids	-1.1	270.089	270.089	10.009	3.1454e+07	6.25295	0.000220064
Dimefuron	C15 H19 Cl N4 O3	34205-21-5	Benzene and substituted derivatives	2.28	338.115	338.115	12.003	3.13613e+07	6.23454	0.000219416
Licochalcone B	C16 H14 O5	58749-23-8	Linear 1,3-diarylpropanoids	-1.08	286.084	286.084	8.51	3.01168e+07	5.98713	0.000210709
Icaritin	C21 H20 O6	118525-40-9	Flavonoids	-0.82	368.126	368.126	10.737	2.94935e+07	5.86321	0.000206348
2-{2-Oxo-2-[4-(1H-pyrrol-1-yl)piperidino]ethoxy}acetic acid	C13 H18 N2 O4	NA	Piperidines	-0.67	266.127	266.126	3.583	2.87956e+07	5.72447	0.000201465
Schaftoside	C26 H28 O14	51938-32-0	Flavonoids	0.43	564.148	564.148	5.847	2.87162e+07	5.7087	0.00020091
4'-O-Glucosylvitexin	C27 H30 O15	38950-94-6	Flavonoids	0.29	594.158	594.159	6.079	2.53791e+07	5.04528	0.000177562
Trilobatin	C21 H24 O10	4192-90-9	Flavonoids	-0.91	436.137	436.137	6.289	2.47724e+07	4.92468	0.000173318
4-Methoxybenzaldehyde N-[6-(tert-butyl)thieno[3,2-d]pyrimidin-4-yl]hydrazone	C18 H20 N4 O S	NA	Thienopyrimidines	2.79	340.136	340.137	1.542	2.47205e+07	4.91437	0.000172955
Secoisolariciresinol diglucoside	C32 H46 O16	148244-82-0	Lignan glycosides	0.61	686.279	686.279	6.309	2.3826e+07	4.73654	0.000166696
Plantamajoside	C29 H36 O16	104777-68-6	Cinnamic acids and derivatives	0.09	640.2	640.2	6.03	2.36183e+07	4.69525	0.000165243
Kanzonol C	C25 H28 O4	151135-82-9	Linear 1,3-diarylpropanoids	-0.19	392.199	392.199	12.694	2.35457e+07	4.68081	0.000164735
4-[(1S,3aS,4R,6aR)-3a-Hydroxy-4-(4-hydroxy-3-methoxyphenyl)tetrahydro-1H,3H-furo[3,4-c]furan-1-yl]-2-methoxyphenyl β-D-glucopyranoside	C26 H32 O12	102582-69-4	Lignans, neolignans and related compounds	-0.51	536.189	536.189	6.293	2.35374e+07	4.67917	0.000164677
3,5-Dihydroxy-2-(4-hydroxyphenyl)-4-oxo-3,4-dihydro-2H-chromen-7-yl hexopyranoside	C21 H22 O11	NA	Flavonoids	-0.24	450.116	450.116	6.003	2.29927e+07	4.57087	0.000160866
Daidzin	C21 H20 O9	552-66-9	Isoflavonoids	-0.6	416.111	416.11	8.37	2.29354e+07	4.55949	0.000160465
2-Methylidene-4-[(2R,3R,4S,5S,6R)-3,4,5-trihydroxy-6-(hydroxymethyl)oxan-2-yl]oxybutanoic acid	C11 H18 O8	479677-95-7	Saccharolipids	-0.97	278.1	278.1	1.88	2.2709e+07	4.51448	0.000158881
Isoliquiritigenin	C15 H12 O4	961-29-5	Linear 1,3-diarylpropanoids	-1.3	256.074	256.073	10.603	2.1365e+07	4.24731	0.000149478
Sinapic acid	C11 H12 O5	530-59-6	Cinnamic acids and derivatives	-2.49	224.068	224.068	7.017	2.10994e+07	4.19449	0.00014762
Kaempferol-7-O-β-D-glucopyranoside	C21 H20 O11	16290-07-6	Flavonoids	-0.46	448.101	448.1	7.053	2.07235e+07	4.11977	0.00014499
13(S)-HOTrE	C18 H30 O3	NA	Fatty Acyls	-0.2	294.219	294.219	12.651	2.06166e+07	4.09851	0.000144242
Oleanolic acid	C30 H48 O3	508-02-1	Prenol lipids	-0.42	456.36	456.36	16.228	2.00159e+07	3.97911	0.000140039
Astragalin	C21 H20 O11	480-10-4	Flavonoids	-0.12	448.101	448.101	7.388	1.81816e+07	3.61445	0.000127206
(3β,5ξ,9ξ,18ξ)-22-Hydroxyolean-12-en-3-yl 6-deoxy-α-L-mannopyranosyl-(1->2)hexopyranosyl-(1->2)-β-D-glucopyranosiduronic acid	C48 H78 O17	NA	Prenol lipids	0.24	926.524	926.524	10.522	1.73447e+07	3.44808	0.000121351
Retrochalcone	C16 H14 O4	34221-41-5	Linear 1,3-diarylpropanoids	-0.65	270.089	270.089	9.758	1.60816e+07	3.19698	0.000112513
Gentiopicrin	C16 H20 O9	20831-76-9	Organooxygen compounds	-0.58	356.111	356.111	6.068	1.49433e+07	2.97068	0.000104549
5,7-Dihydroxy-2-(4-hydroxyphenyl)-6,8-bis[3,4,5-trihydroxy-6-(hydroxymethyl)tetrahydro-2H-pyran-2-yl]-4H-chromen-4-one	C27 H30 O15	23666-13-9	Flavonoids	0.09	594.158	594.159	5.205	1.3183e+07	2.62074	9.22335e-05
(+/-)9,10-dihydroxy-12Z-octadecenoic acid	C18 H34 O4	NA	Fatty Acyls	-0.29	314.246	314.246	12.11	1.22255e+07	2.4304	8.55347e-05
N-Benzyl-2-[(3R,4S)-3-{[5-(2-pyridinyl)-1,2-oxazol-3-yl]methyl}-4-piperidinyl]acetamide	C23 H26 N4 O2	NA	Others	-3.67	390.206	390.204	11.682	1.21567e+07	2.41672	8.50531e-05
4-Methyl-6,7-dihydroxycoumarin	C10 H8 O4	529-84-0	Coumarins and derivatives	-3.05	192.042	192.042	6.048	1.20099e+07	2.38753	8.4026e-05
Phenethyl caffeate	C17 H16 O4	104594-70-9	Cinnamic acids and derivatives	-1.24	284.105	284.105	12.522	1.15882e+07	2.3037	8.10757e-05
Phloretin	C15 H14 O5	60-82-2	Linear 1,3-diarylpropanoids	-0.68	274.084	274.084	8.112	1.09321e+07	2.17328	7.64856e-05
(+/-)12(13)-DiHOME	C18 H34 O4	263399-35-5	Fatty Acyls	-0.48	314.246	314.246	11.995	9.90043e+06	1.96817	6.92673e-05
Casticin	C19 H18 O8	479-91-4	Flavonoids	-0.56	374.1	374.1	9.414	9.81135e+06	1.95047	6.86441e-05
8-Prenylnaringenin	C20 H20 O5	53846-50-7	Flavonoids	-0.95	340.131	340.131	11.486	9.37384e+06	1.86349	6.55831e-05
18-β-Glycyrrhetinic acid	C30 H46 O4	1449-05-4	Prenol lipids	-0.38	470.34	470.339	14.072	9.1178e+06	1.81259	6.37918e-05
(+/-)13-HODE	C18 H32 O3	29623-28-7	Fatty Acyls	-1.21	296.235	296.235	13.045	9.10295e+06	1.80964	6.36878e-05
6-Deoxyhexopyranosyl-(1->4)-[hexopyranosyl-(1->6)]-1-O-[27-hydroxy-3,27,28-trioxolup-20(29)-en-28-yl]hexopyranose	C48 H74 O19	NA	Prenol lipids	0.39	954.482	954.483	9.651	8.46403e+06	1.68262	5.92177e-05
Cardamoni	C16 H14 O4	19309-14-9	Linear 1,3-diarylpropanoids	-0.88	270.089	270.089	12.15	8.40148e+06	1.67019	5.87801e-05
N'2-[3-(trifluoromethyl)benzoyl]-5-(trifluoromethyl)pyridine-2-carbohydrazonamide	C15 H10 F6 N4 O	NA	Benzene and substituted derivatives	2.52	376.076	376.077	4.452	7.52857e+06	1.49666	5.26729e-05
(3β,5ξ,9ξ)-3,23-Dihydroxy-1-oxoolean-12-en-28-oic acid	C30 H46 O5	NA	Prenol lipids	-0.08	486.335	486.334	12.349	6.5248e+06	1.29711	4.56501e-05
2,2'-Methylenebis(4-methyl-6-tert-butylphenol)	C23 H32 O2	119-47-1	Benzene and substituted derivatives	-0.85	340.24	340.24	17.029	5.57045e+06	1.10739	3.89731e-05
Hexadecanedioic acid	C16 H30 O4	505-54-4	Fatty Acyls	-0.78	286.214	286.214	11.94	5.39791e+06	1.07309	3.77659e-05
Licochalcone A	C21 H22 O4	58749-22-7	Linear 1,3-diarylpropanoids	-0.27	338.152	338.152	11.838	4.29727e+06	0.854285	3.00654e-05
2-AMINO-3-(2-CHLORO-PHENYL)-PROPIONIC ACID	C9 H10 Cl N O2	14091-11-3	interior label	-3.83	199.04	199.039	4.539	1.00605e+07	1	0
